# Supplementary material for: Ethyl 4-(4-bromo­phen­yl)-6-r-phenyl-2-oxocyclo­hex-3-ene-1-t-carboxyl­ate
Source: Acta Crystallogr Sect E Struct Rep Online. 2010 Jul 3;66(Pt 8):o1896. doi: 10.1107/S1600536810025353 (PMC3007547; doi:10.1107/S1600536810025353)
Supplement: Supplementary file 2 [file e-66-o1896-Isup2.hkl]

#
# h,k,l, Fc-squared, Fo-squared, sigma(Fo-squared) and status flag
#
data_I
_shelx_title ' cy107 in P 21/c  z=4 C21H19BrO3'
_shelx_refln_list_code          4
_shelx_F_calc_maximum      148.01
_exptl_crystal_F_000       816.00
_reflns_d_resolution_high  0.7898
 
loop_
 _symmetry_equiv_pos_as_xyz
 'x, y, z'
 '-x, y+1/2, -z+1/2'
 '-x, -y, -z'
 'x, -y-1/2, z-1/2'
 
_cell_length_a    11.0138
_cell_length_b    13.8197
_cell_length_c    12.1477
_cell_angle_alpha  90.000
_cell_angle_beta   95.180
_cell_angle_gamma  90.000
 
_shelx_F_squared_multiplier     1.000
 
loop_
 _refln_index_h
 _refln_index_k
 _refln_index_l
 _refln_F_squared_calc
 _refln_F_squared_meas
 _refln_F_squared_sigma
 _refln_observed_status
   2   0   0     5214.37     5013.48     11.57 o
   3   0   0     1960.76     1792.49      8.22 o
   4   0   0     6393.95     6849.51     18.25 o
   5   0   0    10047.53    10304.73     24.73 o
   6   0   0     1182.85     1311.59      9.73 o
   7   0   0     2862.33     2693.04     14.62 o
   8   0   0       27.85       21.17      2.34 o
   9   0   0     1674.57     1658.01     12.89 o
  10   0   0      171.94      158.92      3.22 o
  11   0   0      195.41      185.42      3.25 o
  12   0   0        5.80        6.09      2.85 o
  13   0   0       81.78       80.60      3.13 o
   1   1   0       26.99       46.05      1.18 o
   2   1   0     1226.27     1336.82     27.87 o
   3   1   0       17.98       52.22     19.23 o
   4   1   0      329.49      399.50      3.24 o
   5   1   0      198.10      177.35      4.00 o
   6   1   0      128.56      115.80      2.43 o
   7   1   0      126.75      144.88      4.99 o
   8   1   0      696.90      708.01     11.06 o
   9   1   0        0.67        0.52      0.90 o
  10   1   0      473.23      474.59      5.12 o
  11   1   0        0.03        0.59      2.04 o
  12   1   0       12.13       10.83      1.92 o
  13   1   0        3.46        1.91      2.30 o
   0   2   0     1199.51      947.95      3.10 o
   1   2   0     3267.62     3048.21     70.71 o
   2   2   0     2155.98     2406.57     65.29 o
   3   2   0     2844.44     2716.62     63.56 o
   4   2   0       93.37      123.24      2.26 o
   5   2   0      993.41     1174.20      5.99 o
   6   2   0      469.51      559.92      4.60 o
   7   2   0        4.21        4.55      1.48 o
   8   2   0       38.88       45.25      1.95 o
   9   2   0        3.01        4.81      1.39 o
  10   2   0        0.60        1.47      1.75 o
  11   2   0      220.50      211.14      3.64 o
  12   2   0        4.61        4.38      1.35 o
  13   2   0       10.25        8.33      0.91 o
   1   3   0     4073.05     4170.97    128.21 o
   2   3   0      501.75      597.14      1.97 o
   3   3   0     2318.42     2410.20     10.29 o
   4   3   0        8.73       15.63      5.31 o
   5   3   0     2349.44     2341.14      8.23 o
   6   3   0     1705.96     1862.63      8.16 o
   7   3   0      858.81      905.02     12.57 o
   8   3   0      748.57      784.64      8.98 o
   9   3   0        1.39        3.07      1.86 o
  10   3   0       65.44       61.01      2.51 o
  11   3   0        0.42        2.48      1.55 o
  12   3   0       27.04       31.91      1.47 o
  13   3   0       40.05       39.17      1.27 o
   0   4   0     5872.79     5383.00    235.68 o
   1   4   0      497.60      556.64      1.97 o
   2   4   0     7978.86     6964.56    311.42 o
   3   4   0      517.21      459.89      5.13 o
   4   4   0     2660.44     2696.13     54.92 o
   5   4   0      517.75      517.88     28.69 o
   6   4   0      286.37      284.35      8.18 o
   7   4   0     1248.65     1141.89     10.45 o
   8   4   0       80.92       88.80      3.85 o
   9   4   0     1046.51     1015.52     39.14 o
  10   4   0       42.92       43.05      2.38 o
  11   4   0      327.65      350.30      7.37 o
  12   4   0        0.44       -0.51      1.13 o
  13   4   0       42.54       51.70      5.21 o
   1   5   0     2210.09     2110.65      9.43 o
   2   5   0     1367.09     1370.97      6.98 o
   3   5   0       20.09       31.32      2.06 o
   4   5   0      989.38      913.46      7.78 o
   5   5   0       41.97       55.19      2.90 o
   6   5   0      170.78      173.47      4.36 o
   7   5   0        0.74        1.79      2.02 o
   8   5   0        1.34        2.86      1.27 o
   9   5   0      302.66      345.25     19.53 o
  10   5   0        1.14        0.95      1.86 o
  11   5   0        4.38        4.89      1.68 o
  12   5   0        2.24        2.52      1.73 o
  13   5   0       15.15       16.22      1.29 o
   0   6   0     5745.13     6433.13     49.97 o
   1   6   0        0.16        4.70      0.63 o
   2   6   0     3405.34     3555.12     20.60 o
   3   6   0     1033.81     1124.99      8.12 o
   4   6   0      857.36      863.32      7.69 o
   5   6   0      453.71      484.71      6.61 o
   6   6   0      436.97      445.82      6.57 o
   7   6   0     1574.29     1583.97     12.39 o
   8   6   0      272.13      254.95     10.71 o
   9   6   0       31.12       26.34      3.70 o
  10   6   0       36.14       29.40      3.31 o
  11   6   0        5.49        5.00      2.23 o
  12   6   0       18.13       17.25      1.45 o
   1   7   0     2325.20     2171.10     26.67 o
   2   7   0      257.85      279.25      3.42 o
   3   7   0     2444.33     2490.43    159.92 o
   4   7   0     1108.28     1266.65     97.03 o
   5   7   0       42.13       44.99      4.11 o
   6   7   0      537.05      594.09      8.23 o
   7   7   0      323.19      310.95      5.33 o
   8   7   0      767.26      848.41     11.46 o
   9   7   0       70.26       82.54      4.02 o
  10   7   0       64.66       77.36      9.09 o
  11   7   0       11.41       10.89      1.73 o
  12   7   0       22.45       25.08      1.40 o
   0   8   0     2157.90     2500.21     13.88 o
   1   8   0       34.86       56.64      1.96 o
   2   8   0      148.52      167.69      4.01 o
   3   8   0       22.55       24.29      2.64 o
   4   8   0       14.90       19.59      2.54 o
   5   8   0       63.28       48.43      3.19 o
   6   8   0       79.21       86.57     15.14 o
   7   8   0      299.12      310.52      6.32 o
   8   8   0       60.81       63.15      2.69 o
   9   8   0       11.78       17.70      2.98 o
  10   8   0       19.19       18.25      1.56 o
  11   8   0        2.57        0.78      1.37 o
  12   8   0       19.75       18.46      1.84 o
   1   9   0        8.34       28.21     15.08 o
   2   9   0      197.03      206.46      4.98 o
   3   9   0      347.73      348.28      6.54 o
   4   9   0      214.54      197.70      5.14 o
   5   9   0       24.71       19.61      2.01 o
   6   9   0       14.49       16.83      1.86 o
   7   9   0       45.88       34.72      2.04 o
   8   9   0       16.84       18.83      1.84 o
   9   9   0       41.42       43.65      2.78 o
  10   9   0       13.75       18.06      2.00 o
  11   9   0       11.44       10.02      1.32 o
   0  10   0      544.45      524.72      7.46 o
   1  10   0        0.34        0.67      1.60 o
   2  10   0       85.41       87.76      4.03 o
   3  10   0      183.38      191.70      5.28 o
   4  10   0      211.86      189.23      3.91 o
   5  10   0      255.44      252.03      4.80 o
   6  10   0      178.53      143.28      9.59 o
   7  10   0       17.23       18.24      1.82 o
   8  10   0       10.42        5.40      1.54 o
   9  10   0       21.03       24.52      1.62 o
  10  10   0        0.45        1.51      1.05 o
  11  10   0        2.59        1.96      0.90 o
   1  11   0      242.45      282.39      4.35 o
   2  11   0       15.12       20.45      1.63 o
   3  11   0       39.70       41.46      1.95 o
   4  11   0       52.34       62.70      2.93 o
   5  11   0      130.52      116.56      3.67 o
   6  11   0      508.43      480.57      6.48 o
   7  11   0      188.93      170.99     10.08 o
   8  11   0        6.77       10.17      1.51 o
   9  11   0       60.60       75.37      2.66 o
  10  11   0       85.27       86.77      2.38 o
   0  12   0       24.88       37.80      3.06 o
   1  12   0       12.12       16.71      2.37 o
   2  12   0       45.12       37.27      2.14 o
   3  12   0        8.51       10.11      2.81 o
   4  12   0       14.97       13.01      3.16 o
   5  12   0       12.25       10.62      1.64 o
   6  12   0       25.88       19.42      1.49 o
   7  12   0       10.85        8.90      1.54 o
   8  12   0       16.11       14.35      1.16 o
   9  12   0        4.60        1.72      0.83 o
   1  13   0      348.18      341.76     12.63 o
   2  13   0      123.70      140.97     18.09 o
   3  13   0        6.55        3.47      2.55 o
   4  13   0        3.18        2.27      2.76 o
   5  13   0       51.26       44.61      3.11 o
   6  13   0       11.38        9.55      2.75 o
   7  13   0        0.21        0.13      1.49 o
   8  13   0       33.67       28.34      2.44 o
   9  13   0       20.55       17.72      1.22 o
   0  14   0       22.70       22.36      2.80 o
   1  14   0       80.62       91.53      6.06 o
   2  14   0        2.42        3.96      1.93 o
   3  14   0        2.56        5.39      2.47 o
   4  14   0        3.33        2.08      1.49 o
   5  14   0        8.81        6.88      2.49 o
   6  14   0       34.86       34.34      2.88 o
   7  14   0       29.01       32.68      2.30 o
   8  14   0        4.02        6.33      1.23 o
   1  15   0       46.30       77.68      5.52 o
   2  15   0        0.96        1.41      2.40 o
   3  15   0       46.82       58.46      5.08 o
   4  15   0        1.16        3.85      2.26 o
   5  15   0        1.58        0.38      2.10 o
   6  15   0       11.64       16.86      1.83 o
   7  15   0        0.59        2.61      1.16 o
   0  16   0        4.14        2.07      1.93 o
   1  16   0        0.74        1.29      1.30 o
   2  16   0       35.81       37.97      2.60 o
   3  16   0        0.12        0.25      1.90 o
   4  16   0        0.03        0.22      1.70 o
   5  16   0        3.63        2.19      1.26 o
 -13   1   1        3.01        0.60      1.55 o
 -12   1   1       42.21       33.45      1.54 o
 -11   1   1        2.84        2.71      1.36 o
 -10   1   1      241.45      218.41      3.15 o
  -9   1   1       58.35       60.46      1.66 o
  -8   1   1      875.66      890.90     27.55 o
  -7   1   1      256.73      291.20     13.81 o
  -6   1   1     1679.63     1869.41     31.35 o
  -5   1   1      499.05      583.17     16.48 o
  -4   1   1      542.10      597.41     32.24 o
  -3   1   1    20462.83    16128.33    730.20 o
  -2   1   1     1734.84     2067.66      7.97 o
  -1   1   1      958.97     1278.10      4.24 o
   0   1   1      403.79      390.47      1.96 o
   1   1   1      558.26      599.99      2.55 o
   2   1   1       12.17       32.02      1.22 o
   3   1   1    11394.44    10233.44     64.93 o
   4   1   1      969.37     1001.71      5.02 o
   5   1   1      265.44      253.50      2.90 o
   6   1   1     2049.17     2141.26     17.86 o
   7   1   1      971.39      942.52     15.58 o
   8   1   1     1675.32     1598.36      8.30 o
   9   1   1       44.06       47.92      1.77 o
  10   1   1      262.82      258.83      6.16 o
  11   1   1       26.90       26.06      1.81 o
  12   1   1       62.84       67.06      2.24 o
  13   1   1       18.60       17.42      2.13 o
 -13   2   1       63.22       71.36      1.83 o
 -12   2   1        0.89       -0.22      1.28 o
 -11   2   1      366.40      359.92      4.34 o
 -10   2   1       88.80       86.14      1.68 o
  -9   2   1     1106.81     1061.76      6.34 o
  -8   2   1      140.67      121.62      3.17 o
  -7   2   1      611.74      564.29     24.59 o
  -6   2   1     1143.92     1285.77     33.75 o
  -5   2   1     1300.31     1153.82     63.90 o
  -4   2   1     6085.74     5597.73    137.98 o
  -3   2   1      828.57      849.42      7.77 o
  -2   2   1    17758.33    12685.79     42.39 o
  -1   2   1      750.76      814.82      3.66 o
   1   2   1     3843.04     3859.92     47.73 o
   2   2   1    15956.56    12673.95    135.82 o
   3   2   1    10765.04     9344.46     81.92 o
   4   2   1     2215.02     2769.08      8.34 o
   5   2   1     1555.15     1528.97      6.76 o
   6   2   1        2.39        4.87      1.33 o
   7   2   1     3185.02     3176.69     26.16 o
   8   2   1       19.54       26.15      1.76 o
   9   2   1      700.57      621.59      5.94 o
  10   2   1       63.94       51.94      2.07 o
  11   2   1      276.82      291.44      5.61 o
  12   2   1       29.80       25.46      1.52 o
  13   2   1       49.58       47.94      6.29 o
 -13   3   1        3.31        5.95      1.04 o
 -12   3   1       41.58       45.42      2.39 o
 -11   3   1        0.44        0.46      1.78 o
 -10   3   1       72.34       71.90      2.29 o
  -9   3   1       20.61       20.96      1.39 o
  -8   3   1       14.15       19.22      1.82 o
  -7   3   1        0.13        0.48      1.48 o
  -6   3   1     1013.75     1068.41     43.33 o
  -5   3   1      727.01      695.81     50.96 o
  -4   3   1        0.59        3.23      1.38 o
  -3   3   1     1191.38     1192.62      7.93 o
  -2   3   1      901.47      901.10      9.83 o
  -1   3   1    14540.83    11661.55    224.38 o
   0   3   1     4455.98     4683.90     34.76 o
   1   3   1     1016.87      922.72      3.72 o
   2   3   1      279.10      238.68      1.72 o
   3   3   1       47.24       83.78      3.13 o
   4   3   1     6028.85     5937.04     19.01 o
   5   3   1      395.04      490.27      3.98 o
   6   3   1     1229.35     1340.20     58.48 o
   7   3   1        3.91        5.84      1.48 o
   8   3   1      101.12      118.83      4.00 o
   9   3   1       60.51       59.70      2.55 o
  10   3   1      106.69       97.75      5.24 o
  11   3   1       10.80        7.96      1.65 o
  12   3   1       19.04       24.64      1.43 o
  13   3   1       18.87       26.96      1.99 o
 -13   4   1       18.10       18.49      2.09 o
 -12   4   1       21.55       20.63      1.44 o
 -11   4   1       70.49       63.60      2.42 o
 -10   4   1       26.90       20.17      2.25 o
  -9   4   1      100.70       92.55      2.16 o
  -8   4   1      789.51      847.05      9.47 o
  -7   4   1      392.08      465.15      6.94 o
  -6   4   1      383.23      422.82     19.28 o
  -5   4   1      748.10      789.27     31.94 o
  -4   4   1     1740.92     1898.11     10.93 o
  -3   4   1      144.78      169.61      3.26 o
  -2   4   1     5558.21     5389.19     81.88 o
  -1   4   1      620.73      642.70      7.45 o
   0   4   1    10542.57    10053.67    416.13 o
   1   4   1     1838.00     1943.94      5.75 o
   2   4   1     1018.60     1210.28     14.09 o
   3   4   1     6111.35     6051.23     26.18 o
   4   4   1       24.79       19.60      1.87 o
   5   4   1     4677.14     5184.22     40.31 o
   6   4   1      398.82      458.46      6.46 o
   7   4   1      338.11      318.31      6.04 o
   8   4   1        6.27       10.41      3.78 o
   9   4   1      194.38      176.63      3.73 o
  10   4   1        6.15        4.34      1.66 o
  11   4   1       67.98       61.60      1.98 o
  12   4   1        2.82        2.84      1.45 o
  13   4   1       24.48       22.77      2.39 o
 -13   5   1        4.97        5.33      1.41 o
 -12   5   1       28.56       30.19      1.59 o
 -11   5   1       44.34       43.26      2.21 o
 -10   5   1      168.29      163.38      3.32 o
  -9   5   1       13.59       10.46      1.63 o
  -8   5   1      108.79      131.72      2.65 o
  -7   5   1      270.59      271.02      5.70 o
  -6   5   1      814.26      886.06      8.95 o
  -5   5   1     1457.68     1538.11     10.97 o
  -4   5   1     1159.74     1301.94      9.21 o
  -3   5   1     2535.80     2590.78     45.93 o
  -2   5   1       94.65      135.48     16.18 o
  -1   5   1     8355.13     8478.52     24.03 o
   0   5   1      230.22      246.24      3.18 o
   1   5   1     3726.04     3666.36      7.14 o
   2   5   1      418.57      408.86      4.95 o
   3   5   1     1405.81     1408.26     15.58 o
   4   5   1     2206.96     2229.38     12.65 o
   5   5   1     2691.93     2632.34     14.40 o
   6   5   1      313.05      295.26      5.42 o
   7   5   1      139.91      123.54      4.23 o
   8   5   1      277.47      256.55      8.20 o
   9   5   1      206.74      189.77      3.90 o
  10   5   1      365.19      393.30     42.47 o
  11   5   1        9.94       10.79      1.79 o
  12   5   1       16.15       20.05      1.52 o
  13   5   1       29.64       28.72      1.37 o
 -13   6   1        2.42        2.12      1.17 o
 -12   6   1        1.59        3.17      1.69 o
 -11   6   1       89.39       96.79      2.89 o
 -10   6   1       37.87       39.80      1.85 o
  -9   6   1      328.20      354.13      6.29 o
  -8   6   1        0.67        0.86      1.56 o
  -7   6   1      951.89     1012.84     10.14 o
  -6   6   1        1.52        0.98      2.39 o
  -5   6   1      700.99      713.79     24.10 o
  -4   6   1      109.51       76.75      2.67 o
  -3   6   1     1066.17     1101.87      8.51 o
  -2   6   1      320.73      396.47     10.25 o
  -1   6   1      103.61      117.46      2.30 o
   0   6   1     3132.00     3375.30      9.11 o
   1   6   1     1408.17     1535.58      6.60 o
   2   6   1      180.00      154.75      7.96 o
   3   6   1      352.14      423.55      5.67 o
   4   6   1      187.08      185.57      4.17 o
   5   6   1     1107.60     1180.45      9.89 o
   6   6   1        0.07        0.75      2.38 o
   7   6   1      880.66      880.40      9.35 o
   8   6   1      171.89      176.25     26.07 o
   9   6   1      170.93      180.85      5.03 o
  10   6   1       22.69       21.81      2.55 o
  11   6   1       27.58       37.45      2.72 o
  12   6   1       45.00       61.99      1.97 o
 -12   7   1        1.21        0.63      1.10 o
 -11   7   1        1.06        1.50      2.31 o
 -10   7   1       14.90       19.86      2.78 o
  -9   7   1       17.44       21.05      2.00 o
  -8   7   1      208.29      232.44      5.38 o
  -7   7   1      150.20      145.90      3.42 o
  -6   7   1        9.88       12.55      2.69 o
  -5   7   1       89.02       66.79      2.20 o
  -4   7   1      110.40      161.75      7.70 o
  -3   7   1      253.69      229.33      6.92 o
  -2   7   1      946.81     1151.10      5.88 o
  -1   7   1       83.59       86.64      1.44 o
   0   7   1       76.88      118.46      1.50 o
   1   7   1      298.82      379.73      3.73 o
   2   7   1      479.72      472.75     32.85 o
   3   7   1       32.65       40.23      2.51 o
   4   7   1      186.77      181.98      4.15 o
   5   7   1       18.68       11.04      2.24 o
   6   7   1       33.70       41.87      3.19 o
   7   7   1      142.15      142.55      5.29 o
   8   7   1       54.21       51.62      3.64 o
   9   7   1        3.53        3.84      1.79 o
  10   7   1        0.15        1.60      2.22 o
  11   7   1       27.71       29.68      3.47 o
  12   7   1       22.62       22.89      1.74 o
 -12   8   1        1.18        2.12      0.97 o
 -11   8   1       15.37       19.69      1.67 o
 -10   8   1      172.44      176.43      5.05 o
  -9   8   1      145.09      163.35      7.92 o
  -8   8   1      138.92      123.70      3.56 o
  -7   8   1        0.52        1.76      1.74 o
  -6   8   1     1652.90     1480.11     58.76 o
  -5   8   1       15.01       17.61      2.49 o
  -4   8   1     1883.66     1878.58     61.14 o
  -3   8   1        0.64        3.22      2.07 o
  -2   8   1      152.50      154.90      4.03 o
  -1   8   1      282.08      333.42      5.61 o
   0   8   1     1257.38     1354.49      8.25 o
   1   8   1        3.87        5.22      1.28 o
   2   8   1      784.38      810.15      8.67 o
   3   8   1      558.61      528.60      7.47 o
   4   8   1     2254.88     2299.15    243.71 o
   5   8   1      712.73      748.57     90.39 o
   6   8   1      680.92      672.74     20.23 o
   7   8   1      309.01      308.39      7.11 o
   8   8   1      120.22      108.19      5.59 o
   9   8   1      126.42      117.03      3.20 o
  10   8   1       31.68       36.60      3.82 o
  11   8   1       79.33       84.31      2.16 o
  12   8   1        7.39        6.93      0.98 o
 -11   9   1        0.93        1.83      0.89 o
 -10   9   1       13.96       17.69      1.48 o
  -9   9   1        0.26        1.76      1.45 o
  -8   9   1      236.26      256.66      5.83 o
  -7   9   1       59.62       42.23      2.20 o
  -6   9   1      815.97      742.31     19.23 o
  -5   9   1        2.01        2.95      1.45 o
  -4   9   1       67.08       76.36      2.42 o
  -3   9   1     1244.73     1232.76     11.58 o
  -2   9   1      200.13      276.14      7.26 o
  -1   9   1      529.87      489.93      4.80 o
   0   9   1      522.86      579.03      5.26 o
   1   9   1      481.23      447.03      6.78 o
   2   9   1      595.84      627.35      8.28 o
   3   9   1       10.19        8.40      2.65 o
   4   9   1      744.09      694.07      9.26 o
   5   9   1       49.45       49.57      2.11 o
   6   9   1      953.90      822.91     10.93 o
   7   9   1       74.18       56.27      6.39 o
   8   9   1        3.75        3.67      1.96 o
   9   9   1       21.19       25.19      1.70 o
  10   9   1       38.81       44.40      1.55 o
  11   9   1       40.71       41.79      1.57 o
 -11  10   1        2.61        1.55      0.90 o
 -10  10   1        1.05        2.58      1.08 o
  -9  10   1       29.77       35.64      1.71 o
  -8  10   1       13.35       10.82      1.74 o
  -7  10   1       56.11       51.03      2.26 o
  -6  10   1      117.76       94.76      4.00 o
  -5  10   1       24.09       24.09      2.40 o
  -4  10   1       33.10       42.93      2.98 o
  -3  10   1       10.36       11.07      2.65 o
  -2  10   1        2.08        2.33      2.32 o
  -1  10   1      149.72      157.13      3.15 o
   0  10   1      151.34      163.31      9.96 o
   1  10   1       25.07       22.39      2.76 o
   2  10   1      267.00      277.44      6.07 o
   3  10   1      200.36      196.68      5.37 o
   4  10   1      122.25      136.21      4.26 o
   5  10   1      395.86      345.02      8.01 o
   6  10   1      202.75      181.78      4.37 o
   7  10   1       10.53       12.96      2.79 o
   8  10   1        5.00        5.87      1.51 o
   9  10   1        0.17        0.37      1.26 o
  10  10   1       13.49       13.87      1.03 o
  11  10   1        0.83        0.18      0.64 o
 -10  11   1        7.35        6.24      0.76 o
  -9  11   1       45.48       45.51      1.64 o
  -8  11   1       20.72       26.41      2.73 o
  -7  11   1        0.38        1.85      1.68 o
  -6  11   1       10.74       10.40      1.86 o
  -5  11   1       18.95       11.92      2.24 o
  -4  11   1        7.97        4.16      1.65 o
  -3  11   1      198.68      185.05      3.11 o
  -2  11   1        9.92        9.02      1.46 o
  -1  11   1       71.36       72.67      1.73 o
   0  11   1        9.44        9.35      1.40 o
   1  11   1      202.35      170.41      3.42 o
   2  11   1        1.45        9.05      4.85 o
   3  11   1      169.10      144.37      3.83 o
   4  11   1       33.78       35.52      4.41 o
   5  11   1       14.27        9.50      2.32 o
   6  11   1        5.17        6.31      2.19 o
   7  11   1       51.01       49.79      3.58 o
   8  11   1        9.86        9.39      1.45 o
   9  11   1        5.40        5.77      1.14 o
  10  11   1       15.54       10.01      1.91 o
  -9  12   1       12.89       11.89      0.86 o
  -8  12   1        4.62        5.34      0.91 o
  -7  12   1      116.47      118.97      4.63 o
  -6  12   1       57.95       54.28      3.03 o
  -5  12   1        3.91        2.17      1.51 o
  -4  12   1       71.71       62.07      5.18 o
  -3  12   1       84.71       96.65      7.13 o
  -2  12   1      111.98      122.43      3.08 o
  -1  12   1       76.64       80.91      3.31 o
   0  12   1       25.76       29.57      2.05 o
   1  12   1       13.53       16.18      1.88 o
   2  12   1      219.11      199.06      5.52 o
   3  12   1       68.27       75.30      4.07 o
   4  12   1        1.01        3.22      1.72 o
   5  12   1      164.54      151.73      4.39 o
   6  12   1        7.09        6.37      1.66 o
   7  12   1      114.03      102.26      5.64 o
   8  12   1       23.31       20.93      1.48 o
   9  12   1        1.03        1.10      1.04 o
  -9  13   1        0.13       -0.50      1.13 o
  -8  13   1        3.74        6.94      1.98 o
  -7  13   1        1.93        3.47      1.64 o
  -6  13   1        5.43       10.40      1.69 o
  -5  13   1       40.89       42.92      2.15 o
  -4  13   1        1.42        0.83      2.80 o
  -3  13   1       80.21       89.25      9.74 o
  -2  13   1        0.13        0.67      1.73 o
  -1  13   1       12.86        8.69      1.72 o
   0  13   1      108.25      113.68      6.13 o
   1  13   1       38.54       47.78      2.32 o
   2  13   1       30.28       26.51      3.13 o
   3  13   1        0.02       -1.08      2.69 o
   4  13   1       89.93       99.54      4.49 o
   5  13   1        0.32        1.00      1.58 o
   6  13   1        9.86        9.83      1.80 o
   7  13   1       17.55       16.30      1.63 o
   8  13   1        0.23        0.79      1.07 o
  -8  14   1        7.04        9.76      1.31 o
  -7  14   1        8.93       13.74      2.05 o
  -6  14   1        2.46        1.01      1.32 o
  -5  14   1        0.16       -0.07      1.44 o
  -4  14   1        0.96       -0.64      2.34 o
  -3  14   1        0.10        1.35      1.59 o
  -2  14   1       28.53       23.17      2.08 o
  -1  14   1       49.18       54.95      2.44 o
   0  14   1       41.44       56.87      2.40 o
   1  14   1        6.97        4.52      1.73 o
   2  14   1        9.34        5.45      2.50 o
   3  14   1        0.19       -1.09      2.66 o
   4  14   1       35.28       22.89      3.16 o
   5  14   1        9.77       14.84      2.70 o
   6  14   1        6.97        6.36      2.17 o
   7  14   1        2.16        3.90      1.61 o
  -7  15   1        4.83        5.76      1.18 o
  -6  15   1        5.55        5.24      1.71 o
  -5  15   1        9.87        7.39      1.29 o
  -4  15   1        0.77        1.07      1.35 o
  -3  15   1        6.72        6.83      1.57 o
  -2  15   1      128.68      136.97      5.60 o
  -1  15   1      193.51      217.15      3.47 o
   0  15   1        1.23        1.73      1.65 o
   1  15   1       28.36       25.68      2.86 o
   2  15   1        1.58        1.12      2.28 o
   3  15   1        8.02       10.63      2.60 o
   4  15   1       22.88       15.83      2.69 o
   5  15   1        5.36        5.51      2.15 o
   6  15   1       13.10       15.81      1.79 o
  -5  16   1        1.04        0.83      1.35 o
  -4  16   1        0.64        3.58      1.70 o
  -3  16   1        2.51        3.93      1.73 o
  -2  16   1       11.13       10.64      1.39 o
  -1  16   1        2.89        4.24      1.30 o
   0  16   1        0.39       -0.54      2.12 o
   1  16   1       18.85       15.97      2.23 o
   2  16   1        1.00        0.12      2.02 o
   3  16   1        5.32        9.02      2.02 o
   4  16   1        4.04        5.81      1.74 o
   5  16   1        1.25        1.91      1.35 o
   1  17   1        0.04        0.69      1.52 o
   2  17   1        0.01       -1.43      1.48 o
 -13   0   2       21.58       30.77      2.47 o
 -12   0   2      103.83      122.40      4.17 o
 -11   0   2      206.04      202.40     12.03 o
 -10   0   2       64.43       68.93      2.46 o
  -9   0   2      468.02      467.05      4.94 o
  -8   0   2      245.08      264.53      5.52 o
  -7   0   2      410.11      396.07      6.14 o
  -6   0   2     4884.82     4860.25     19.63 o
  -5   0   2       21.58       23.39      2.39 o
  -4   0   2     1019.75     1159.99     18.15 o
  -3   0   2     7217.15     7400.49     57.40 o
  -1   0   2     8039.16     6341.26     40.26 o
   0   0   2    18615.36    12185.09     51.24 o
   1   0   2     6903.15     5361.49     37.55 o
   2   0   2      398.45      289.09      2.76 o
   3   0   2     6537.70     6359.51     14.88 o
   4   0   2      131.59      135.47      2.94 o
   5   0   2     7010.46     6400.08     19.82 o
   6   0   2       35.84       96.11      3.19 o
   7   0   2     2537.83     2476.79     13.97 o
   8   0   2        7.84        8.96      2.24 o
   9   0   2      126.61      109.52      2.95 o
  10   0   2      111.90      106.51      4.53 o
  11   0   2      420.55      452.57      7.20 o
  12   0   2       82.58       84.05      2.70 o
  13   0   2        8.10        8.90      2.08 o
 -13   1   2        3.15        3.90      1.53 o
 -12   1   2      184.33      178.96      4.06 o
 -11   1   2       16.46       16.77      1.39 o
 -10   1   2      252.07      237.74      9.17 o
  -9   1   2        8.79        8.95      1.26 o
  -8   1   2      175.58      170.95      6.21 o
  -7   1   2      195.81      195.64      4.06 o
  -6   1   2      357.40      363.08     12.46 o
  -5   1   2       51.79       71.01      2.21 o
  -4   1   2       92.34      102.02      2.35 o
  -3   1   2    16639.39    13907.46    172.01 o
  -2   1   2     7910.42     7742.97     52.61 o
  -1   1   2      167.28      237.74      2.41 o
   0   1   2     2415.14     2475.77     14.05 o
   1   1   2     3287.53     3221.97      9.04 o
   2   1   2      984.31      937.63      5.16 o
   3   1   2      707.41      685.76      3.55 o
   4   1   2      906.53      916.46     12.22 o
   5   1   2      378.28      346.10      5.85 o
   6   1   2     3190.84     3022.44     17.95 o
   7   1   2       20.67       30.44      1.66 o
   8   1   2      949.64      900.18      6.23 o
   9   1   2        1.28        3.65      1.69 o
  10   1   2      338.31      347.28      3.74 o
  11   1   2        2.16        3.96      1.51 o
  12   1   2        1.69        4.81      1.76 o
  13   1   2       44.80       47.75      1.82 o
 -13   2   2       29.49       35.81      1.81 o
 -12   2   2        0.82        2.10      1.17 o
 -11   2   2       22.72       24.72      1.54 o
 -10   2   2       69.24       66.03      1.74 o
  -9   2   2        1.37        0.76      1.11 o
  -8   2   2       20.49       35.97      9.78 o
  -7   2   2      157.25      174.22      9.01 o
  -6   2   2      501.08      471.21     21.13 o
  -5   2   2      194.25      275.31     12.77 o
  -4   2   2      471.37      569.66      5.60 o
  -3   2   2     3269.72     3426.46     10.66 o
  -2   2   2     6252.45     6421.74     11.64 o
  -1   2   2     8620.00     8089.47     75.37 o
   0   2   2     1686.52     1706.55     56.85 o
   1   2   2      388.11      304.38     17.41 o
   2   2   2      700.18      573.28     12.00 o
   3   2   2     1023.90     1122.81      3.66 o
   4   2   2      102.21      143.92      4.18 o
   5   2   2      507.58      562.39     17.98 o
   6   2   2      244.81      310.98     13.45 o
   7   2   2      313.34      332.42     19.97 o
   8   2   2        7.71        8.64      1.77 o
   9   2   2      440.73      440.70     14.97 o
  10   2   2        1.63        0.39      1.56 o
  11   2   2      102.19      108.16      3.92 o
  12   2   2        3.82        7.51      1.51 o
  13   2   2       18.90       20.50      1.81 o
 -13   3   2        7.31        8.94      2.00 o
 -12   3   2       30.47       28.66      2.66 o
 -11   3   2        0.44       -0.02      1.58 o
 -10   3   2      157.87      148.21      2.41 o
  -9   3   2       67.90       74.29      2.00 o
  -8   3   2      913.46      937.45     20.85 o
  -7   3   2      446.29      412.41      4.49 o
  -6   3   2      501.47      471.65     33.78 o
  -5   3   2     4849.68     5016.34    113.91 o
  -4   3   2      640.61      719.21     20.39 o
  -3   3   2     8084.81     7708.50     33.61 o
  -2   3   2     9105.60     8494.78     53.89 o
  -1   3   2    21905.60    18732.73     57.47 o
   0   3   2     1347.01     1518.77      6.01 o
   1   3   2     7282.35     7662.65     52.18 o
   2   3   2     1419.35     1555.96     33.63 o
   3   3   2     5451.81     5144.16      8.03 o
   4   3   2     4365.62     4258.01      9.94 o
   5   3   2     4148.06     4289.87     97.03 o
   6   3   2     3840.00     3845.67    150.18 o
   7   3   2        0.33        1.59      1.91 o
   8   3   2      528.51      592.75     11.53 o
   9   3   2        2.00        5.87      1.80 o
  10   3   2      124.33      111.03      8.27 o
  11   3   2       64.74       77.67      2.31 o
  12   3   2      130.53      130.26      2.84 o
  13   3   2        7.98        7.06      1.01 o
 -13   4   2       62.72       55.60      1.32 o
 -12   4   2        9.26       10.15      1.26 o
 -11   4   2      139.35      152.66      3.53 o
 -10   4   2       12.51       10.48      1.55 o
  -9   4   2      452.18      433.71      3.42 o
  -8   4   2      400.74      362.53     25.68 o
  -7   4   2      138.72      144.08      4.21 o
  -6   4   2      520.47      533.72      7.08 o
  -5   4   2       21.07       33.83      2.49 o
  -4   4   2     3734.58     3562.02     14.31 o
  -3   4   2       18.39       19.08      0.89 o
  -2   4   2     2464.51     2243.65     14.39 o
  -1   4   2     4240.59     3990.18     20.85 o
   0   4   2      837.94      858.91     13.40 o
   1   4   2     1549.77     1560.91      6.23 o
   2   4   2     5398.25     4956.45    287.37 o
   3   4   2     2733.98     2804.19      8.80 o
   4   4   2     1544.73     1748.27      7.85 o
   5   4   2      425.68      348.62      5.75 o
   6   4   2        9.65       20.74      2.51 o
   7   4   2     2661.28     2389.82     14.81 o
   8   4   2       85.43       67.30      2.08 o
   9   4   2      919.52      854.13     10.04 o
  10   4   2      374.70      369.43     21.78 o
  11   4   2      197.44      208.86      9.97 o
  12   4   2       18.17       17.46      1.28 o
  13   4   2       29.51       34.36      4.21 o
 -13   5   2        1.30        1.76      0.79 o
 -12   5   2       16.54       19.70      1.14 o
 -11   5   2       57.67       58.43      2.80 o
 -10   5   2        9.42        7.65      1.52 o
  -9   5   2        0.85        2.75      1.24 o
  -8   5   2        0.22        2.16      1.11 o
  -7   5   2        6.24        6.40      2.51 o
  -6   5   2        0.76        3.69      2.05 o
  -5   5   2       17.98       13.30      2.23 o
  -4   5   2       25.75       45.51     17.49 o
  -3   5   2      989.73      965.87      6.61 o
  -2   5   2      279.89      316.11      5.13 o
  -1   5   2     1096.42     1066.88     16.86 o
   0   5   2      145.42      128.66      4.73 o
   1   5   2      110.73      139.04      2.10 o
   2   5   2     1101.85     1069.86     21.68 o
   3   5   2     1645.80     1919.23     15.79 o
   4   5   2        2.77        5.90      1.15 o
   5   5   2      219.40      241.88      5.05 o
   6   5   2       30.11       30.23      2.54 o
   7   5   2      341.57      317.32      5.87 o
   8   5   2       54.79       51.95      3.93 o
   9   5   2        0.43        4.43      3.08 o
  10   5   2       59.20       47.64      2.48 o
  11   5   2       23.36       22.61      1.94 o
  12   5   2        0.06        0.10      0.98 o
 -13   6   2        0.09        0.47      1.15 o
 -12   6   2       30.91       27.46      1.59 o
 -11   6   2       26.91       32.66      1.82 o
 -10   6   2       58.71       62.79      2.00 o
  -9   6   2      207.90      207.25      3.14 o
  -8   6   2      291.98      288.58      4.96 o
  -7   6   2      136.81      151.67      4.69 o
  -6   6   2      683.82      683.51      8.00 o
  -5   6   2        0.60        6.27      2.04 o
  -4   6   2      949.76      935.19     22.77 o
  -3   6   2     1026.15     1159.05      6.15 o
  -2   6   2     3384.48     3835.29     10.14 o
  -1   6   2        5.96        5.10      0.85 o
   0   6   2      343.33      412.11     12.04 o
   1   6   2      704.80      775.46      4.92 o
   2   6   2      103.18      131.43      4.52 o
   3   6   2      222.08      237.91      3.63 o
   4   6   2      385.11      417.84      6.16 o
   5   6   2     1406.70     1440.94     11.40 o
   6   6   2      598.19      627.35      7.86 o
   7   6   2      197.07      192.50      4.80 o
   8   6   2       92.20       77.44      2.90 o
   9   6   2       28.75       25.11      2.81 o
  10   6   2       19.50       20.10      2.17 o
  11   6   2       68.13       67.51      2.41 o
  12   6   2        6.97        4.53      1.11 o
 -12   7   2       10.37       10.65      0.88 o
 -11   7   2       15.64       16.50      1.56 o
 -10   7   2      223.27      246.85      8.98 o
  -9   7   2      112.42      113.41      6.47 o
  -8   7   2       11.21       16.13      1.85 o
  -7   7   2       95.24       75.49      2.55 o
  -6   7   2      269.81      291.88      5.75 o
  -5   7   2      196.37      191.00      4.35 o
  -4   7   2       11.12        8.26      1.41 o
  -3   7   2     3517.58     3523.52     30.74 o
  -2   7   2      632.45      796.28      5.45 o
  -1   7   2     1367.00     1153.78      4.12 o
   0   7   2      869.93      873.11      3.93 o
   1   7   2     1958.63     1853.39     24.51 o
   2   7   2     2233.10     2575.45     12.48 o
   3   7   2      276.99      304.22      5.11 o
   4   7   2     2169.75     2296.65     14.20 o
   5   7   2        2.01        5.59      2.43 o
   6   7   2      957.81      877.02      9.21 o
   7   7   2       88.47       95.17      2.94 o
   8   7   2      204.18      194.84      5.36 o
   9   7   2       92.99       97.85      3.41 o
  10   7   2       82.49       85.60      2.73 o
  11   7   2       18.66       21.35      1.72 o
  12   7   2       29.34       32.10      1.18 o
 -12   8   2        0.02       -0.54      0.91 o
 -11   8   2        0.96        2.88      1.10 o
 -10   8   2        0.10        1.62      2.56 o
  -9   8   2      213.56      238.45      4.07 o
  -8   8   2       99.50      102.14      3.15 o
  -7   8   2      187.46      182.10      7.77 o
  -6   8   2        1.67        2.00      1.32 o
  -5   8   2       22.46       20.36      2.80 o
  -4   8   2        5.06        5.73      1.88 o
  -3   8   2      172.55      150.47      2.79 o
  -2   8   2     1114.60     1287.40      9.58 o
  -1   8   2       22.83       22.26      1.61 o
   0   8   2      346.63      345.35      5.40 o
   1   8   2      168.77      169.74      4.17 o
   2   8   2      146.38      144.28      4.24 o
   3   8   2       17.48       23.16      4.40 o
   4   8   2       71.03       81.86      3.44 o
   5   8   2      672.54      693.10      8.16 o
   6   8   2        9.09        4.26      1.76 o
   7   8   2      114.68      122.21     12.38 o
   8   8   2        8.70       12.50      1.63 o
   9   8   2        1.15        3.42      1.79 o
  10   8   2       93.29      103.86      8.46 o
  11   8   2        5.61        9.29      1.40 o
  12   8   2        8.78        7.72      0.77 o
 -11   9   2        5.67        5.95      0.96 o
 -10   9   2       17.63       19.33      1.91 o
  -9   9   2       31.66       31.37      1.85 o
  -8   9   2       86.23       85.80      2.54 o
  -7   9   2       19.57       16.67      1.88 o
  -6   9   2        0.04        0.52      1.48 o
  -5   9   2        3.72        4.46      1.46 o
  -4   9   2      139.02      147.16      3.06 o
  -3   9   2      197.44      224.57     18.93 o
  -2   9   2       21.97       26.59      1.75 o
  -1   9   2      138.73      137.72      2.84 o
   0   9   2        6.08        5.12      1.76 o
   1   9   2      673.41      649.76      8.17 o
   2   9   2      455.06      435.69      7.17 o
   3   9   2      610.09      563.56      8.35 o
   4   9   2        5.27        9.99      2.94 o
   5   9   2      186.58      149.98      4.49 o
   6   9   2       41.16       37.96      3.52 o
   7   9   2        1.08        2.86      1.48 o
   8   9   2      137.12      135.65      3.90 o
   9   9   2       28.79       30.21      2.22 o
  10   9   2       39.74       34.31      2.25 o
  11   9   2        6.33        6.57      1.05 o
 -11  10   2        4.14        4.49      0.70 o
 -10  10   2        3.51        2.72      1.08 o
  -9  10   2       92.43      114.09      3.72 o
  -8  10   2       16.35       15.27      1.76 o
  -7  10   2        3.23        5.16      1.72 o
  -6  10   2      357.58      304.71     11.23 o
  -5  10   2      254.85      258.58      9.87 o
  -4  10   2      353.80      401.90      4.93 o
  -3  10   2       11.30       10.96      2.58 o
  -2  10   2      326.02      317.67      4.31 o
  -1  10   2       45.51       55.50      3.06 o
   0  10   2      342.34      343.04      6.29 o
   1  10   2       55.15       51.68      3.20 o
   2  10   2       38.99       35.20      2.82 o
   3  10   2      822.76      786.55      7.05 o
   4  10   2      921.67      812.05      7.70 o
   5  10   2       18.81       15.47      2.33 o
   6  10   2       76.46       57.13      5.18 o
   7  10   2       74.79       82.51      2.72 o
   8  10   2        0.06        0.55      1.37 o
   9  10   2       65.09       64.74      2.27 o
  10  10   2        3.82        5.17      1.26 o
  11  10   2       12.25        7.77      1.18 o
 -10  11   2        0.45        0.84      0.72 o
  -9  11   2        8.37        8.42      1.25 o
  -8  11   2        4.99        8.87      1.55 o
  -7  11   2       82.72       74.34      4.03 o
  -6  11   2        3.66        0.12      1.58 o
  -5  11   2       85.11       93.31      3.04 o
  -4  11   2        1.78        2.36      1.55 o
  -3  11   2       37.14       28.81      1.68 o
  -2  11   2       55.97       64.25      2.50 o
  -1  11   2       18.78       23.90      1.54 o
   0  11   2      374.41      370.81      4.74 o
   1  11   2        8.19        8.41      1.38 o
   2  11   2       29.91       35.91      1.75 o
   3  11   2      199.23      183.39      3.59 o
   4  11   2      638.81      580.93      7.36 o
   5  11   2      204.84      170.63     12.73 o
   6  11   2       49.31       56.69      4.07 o
   7  11   2      175.20      187.34     18.77 o
   8  11   2       10.72       11.02      1.37 o
   9  11   2       53.78       50.06      1.66 o
  10  11   2       25.20       27.17      1.80 o
 -10  12   2        2.12        1.51      0.91 o
  -9  12   2        5.67        5.16      1.12 o
  -8  12   2        2.32        2.29      1.23 o
  -7  12   2        8.82        8.66      1.51 o
  -6  12   2        9.33        6.85      1.62 o
  -5  12   2       91.20       98.13      4.75 o
  -4  12   2       41.01       31.62      2.32 o
  -3  12   2        8.12       11.44      2.47 o
  -2  12   2      120.22      144.07      3.28 o
  -1  12   2        4.53        3.22      1.63 o
   0  12   2        0.46        1.87      2.57 o
   1  12   2        7.70       10.48      2.73 o
   2  12   2        5.93        8.69      1.56 o
   3  12   2       33.22       35.95      2.35 o
   4  12   2       94.02       89.32      4.83 o
   5  12   2      152.72      123.62      5.99 o
   6  12   2       87.48       73.01      2.65 o
   7  12   2        1.81        4.79      1.61 o
   8  12   2        0.25       -1.33      1.33 o
   9  12   2       25.23       22.43      1.90 o
  -9  13   2        1.14        1.78      1.13 o
  -8  13   2        1.59        2.73      1.82 o
  -7  13   2       15.76       12.84      1.58 o
  -6  13   2        0.01       -0.20      1.59 o
  -5  13   2       26.39       21.40      2.02 o
  -4  13   2        1.33        2.64      1.75 o
  -3  13   2        7.19        7.88      1.91 o
  -2  13   2      119.41      114.23      3.80 o
  -1  13   2      318.74      309.28     24.75 o
   0  13   2        2.26        4.39      1.75 o
   1  13   2       80.12       77.41      3.99 o
   2  13   2        4.92        2.99      2.70 o
   3  13   2        7.39        5.53      2.54 o
   4  13   2       56.45       49.55      2.84 o
   5  13   2       10.54        5.88      1.77 o
   6  13   2       25.37       21.70      1.88 o
   7  13   2       22.02       20.24      3.61 o
   8  13   2        1.64        1.37      1.02 o
  -8  14   2        9.09        7.87      1.32 o
  -7  14   2        2.01        2.27      1.11 o
  -6  14   2        0.51       -1.34      1.34 o
  -5  14   2        0.25        0.84      1.45 o
  -4  14   2       17.74       20.16      4.06 o
  -3  14   2       85.45       99.86      4.01 o
  -2  14   2       12.75       19.80      2.00 o
  -1  14   2       38.46       40.43      2.38 o
   0  14   2        5.52        4.58      2.70 o
   1  14   2        7.04        7.74      2.59 o
   2  14   2        1.18        1.52      2.33 o
   3  14   2        0.91        0.60      2.83 o
   4  14   2        3.01        1.85      1.59 o
   5  14   2       32.85       31.74      1.85 o
   6  14   2        8.10        8.99      1.47 o
   7  14   2        7.83        9.08      1.08 o
  -7  15   2        4.57        7.71      1.04 o
  -6  15   2        1.66        3.79      0.99 o
  -5  15   2        2.13        2.26      1.22 o
  -4  15   2       13.94        9.71      1.48 o
  -3  15   2       46.74       67.84      3.89 o
  -2  15   2        3.48        5.32      1.67 o
  -1  15   2       17.47       26.53      1.91 o
   0  15   2        5.19        8.25      2.28 o
   1  15   2        4.71        9.08      2.35 o
   2  15   2       32.75       38.60      2.91 o
   3  15   2        7.71        6.78      2.41 o
   4  15   2       12.13       13.75      2.35 o
   5  15   2        5.82        4.00      1.96 o
   6  15   2        9.91       13.37      1.66 o
  -5  16   2        1.36        0.51      1.07 o
  -4  16   2       24.25       25.43      2.33 o
  -3  16   2        0.02        0.79      1.08 o
  -2  16   2       24.98       24.93      1.45 o
  -1  16   2       10.59       18.46      2.32 o
   0  16   2       12.22       14.73      2.33 o
   1  16   2        6.29        7.11      2.07 o
   2  16   2        0.24        0.39      1.89 o
   3  16   2        7.38        5.63      1.99 o
   4  16   2        2.71        0.87      1.61 o
   5  16   2        0.18       -0.69      1.13 o
  -1  17   2        3.32        7.61      1.34 o
   0  17   2        5.68        8.17      1.62 o
   1  17   2        1.23        4.46      1.69 o
   2  17   2        0.26       -0.15      1.40 o
 -13   1   3        0.32        0.98      1.42 o
 -12   1   3       73.57       69.71      4.05 o
 -11   1   3        5.12        6.05      1.36 o
 -10   1   3      180.92      163.12      2.68 o
  -9   1   3      267.31      246.15      5.78 o
  -8   1   3      509.83      560.32      5.68 o
  -7   1   3      618.05      636.85     14.81 o
  -6   1   3       12.41       18.35      1.81 o
  -5   1   3     6229.55     5807.19     38.55 o
  -4   1   3      389.60      383.46      6.61 o
  -3   1   3    11299.91    10294.43    103.93 o
  -2   1   3      522.91      702.66      9.33 o
  -1   1   3      497.96      515.62     16.31 o
   0   1   3       30.00       66.01      3.04 o
   1   1   3     9338.93     7632.64    280.92 o
   2   1   3     8449.93     7062.67    158.29 o
   3   1   3     1164.83     1284.24      4.85 o
   4   1   3     4616.78     4610.44     10.82 o
   5   1   3      554.23      621.76      4.67 o
   6   1   3     3954.58     3505.82     11.35 o
   7   1   3       14.76       11.40      1.97 o
   8   1   3     2028.54     1935.94     14.88 o
   9   1   3      199.88      187.55      3.00 o
  10   1   3      120.26      129.59      3.42 o
  11   1   3       58.74       55.95      2.06 o
  12   1   3       28.54       25.02      1.71 o
  13   1   3       33.53       35.37      1.59 o
 -13   2   3       42.98       47.78      1.72 o
 -12   2   3       27.72       35.34      2.14 o
 -11   2   3      125.56      115.85      1.95 o
 -10   2   3       86.27       80.47      2.36 o
  -9   2   3      137.88      113.38      2.39 o
  -8   2   3      131.59      123.63      4.23 o
  -7   2   3        9.28        7.90      1.66 o
  -6   2   3     2742.64     2493.45     49.90 o
  -5   2   3      474.54      515.11     16.38 o
  -4   2   3     4388.16     4269.02     53.13 o
  -3   2   3       65.37       55.79      5.75 o
  -2   2   3     4927.43     5300.70      9.49 o
  -1   2   3       68.37       60.14     14.06 o
   0   2   3    14545.94    11649.29    834.88 o
   1   2   3    11771.90     9749.77    412.47 o
   2   2   3     2761.57     2979.79     48.10 o
   3   2   3     1936.60     1767.43     29.36 o
   4   2   3      310.89      393.40      3.69 o
   5   2   3     2552.20     2588.00      9.67 o
   6   2   3       26.24       34.04      1.69 o
   7   2   3      658.47      575.18     16.70 o
   8   2   3       18.38       12.35      1.33 o
   9   2   3      845.94      848.11      7.37 o
  10   2   3      272.08      274.27     11.14 o
  11   2   3      256.69      277.33      4.51 o
  12   2   3        3.62        2.38      1.48 o
  13   2   3        0.60        2.46      1.16 o
 -13   3   3        0.94        3.01      1.82 o
 -12   3   3       16.76       22.22      1.91 o
 -11   3   3        7.79        5.18      1.13 o
 -10   3   3        1.90        1.65      1.12 o
  -9   3   3       19.72       13.04      1.77 o
  -8   3   3       29.48       24.89      3.09 o
  -7   3   3        2.25        0.23      2.64 o
  -6   3   3      279.20      281.76      5.34 o
  -5   3   3     1739.77     1701.79     35.98 o
  -4   3   3      549.19      651.22     23.98 o
  -3   3   3       38.57       38.49      1.01 o
  -2   3   3      131.79      166.49      1.05 o
  -1   3   3      802.41      644.05     13.83 o
   0   3   3     1593.89     1476.96     24.59 o
   1   3   3       89.08       91.68      1.91 o
   2   3   3        1.74       12.09      1.13 o
   3   3   3     9193.05     9442.78     62.84 o
   4   3   3     7073.48     7283.15     15.92 o
   5   3   3       10.87       14.49      1.30 o
   6   3   3      165.64      171.00      4.58 o
   7   3   3      175.71      145.32      4.03 o
   8   3   3       11.97       16.69      1.92 o
   9   3   3      118.05      112.55      3.35 o
  10   3   3       60.28       79.84      8.43 o
  11   3   3       10.00       14.97      1.93 o
  12   3   3       12.91       10.30      1.98 o
  13   3   3       10.40        9.14      1.54 o
 -13   4   3        7.15        7.60      1.65 o
 -12   4   3        6.57       11.78      1.11 o
 -11   4   3        6.09        3.15      1.37 o
 -10   4   3       55.44       55.54      1.59 o
  -9   4   3        1.29        3.94      1.22 o
  -8   4   3       63.17       73.78      1.62 o
  -7   4   3       71.43       81.12      3.88 o
  -6   4   3       48.67       47.34      2.88 o
  -5   4   3       12.82       15.09      1.56 o
  -4   4   3       51.77       65.11      1.88 o
  -3   4   3       71.97       57.71      0.92 o
  -2   4   3     2535.31     2749.80      9.10 o
  -1   4   3     1327.78     1255.41      7.04 o
   0   4   3       73.74       76.62      1.87 o
   1   4   3     1251.72     1356.08      6.82 o
   2   4   3      101.05      105.68      2.17 o
   3   4   3     4255.44     4595.59     48.18 o
   4   4   3       79.81       88.80      3.94 o
   5   4   3       23.51       22.24      2.64 o
   6   4   3       79.19       79.76      3.40 o
   7   4   3      249.33      257.36      5.54 o
   8   4   3       12.58       13.00      2.09 o
   9   4   3       33.31       31.64      7.84 o
  10   4   3        0.00        1.30      2.05 o
  11   4   3      102.30      111.90      5.10 o
  12   4   3       31.27       27.47      1.82 o
 -13   5   3        2.87        2.17      1.38 o
 -12   5   3       62.32       76.71      2.38 o
 -11   5   3       27.07       27.75      1.57 o
 -10   5   3       57.41       55.67      1.95 o
  -9   5   3       71.28       61.92      1.77 o
  -8   5   3      102.58      122.14      1.85 o
  -7   5   3      706.62      704.64      8.81 o
  -6   5   3       35.38       41.18      2.95 o
  -5   5   3     2623.06     2355.02     15.00 o
  -4   5   3       98.84      112.16      2.61 o
  -3   5   3     4839.86     4977.82     17.53 o
  -2   5   3      110.57      152.19      1.52 o
  -1   5   3     2313.39     2158.50     27.38 o
   0   5   3      914.43      896.70      5.90 o
   1   5   3     6209.82     6333.24     15.22 o
   2   5   3     3760.85     3737.16     11.73 o
   3   5   3     3183.72     3594.89      9.33 o
   4   5   3     2100.59     2020.14      7.88 o
   5   5   3      309.32      282.35      5.45 o
   6   5   3     1123.95     1050.65     10.42 o
   7   5   3       13.03       14.91      1.77 o
   8   5   3     1202.73     1154.56     30.28 o
   9   5   3       66.19       67.77      3.33 o
  10   5   3      147.33      158.78     15.34 o
  11   5   3       86.26       92.13      2.69 o
  12   5   3       50.35       49.39      1.68 o
 -13   6   3       29.78       32.87      1.44 o
 -12   6   3        7.81        8.67      1.50 o
 -11   6   3       19.81       18.77      1.76 o
 -10   6   3       28.88       24.85      1.41 o
  -9   6   3      449.33      477.96      4.19 o
  -8   6   3        2.19        2.60      1.32 o
  -7   6   3      523.42      510.84     14.09 o
  -6   6   3      525.44      488.94     11.73 o
  -5   6   3       74.85       62.92      2.17 o
  -4   6   3      699.74      813.21      5.66 o
  -3   6   3       13.91       24.23      0.97 o
  -2   6   3     1607.07     1730.23      5.82 o
  -1   6   3      670.39      682.27      4.24 o
   0   6   3      968.75      993.35      6.44 o
   1   6   3     1564.35     1646.12      8.11 o
   2   6   3       52.32       35.77      1.57 o
   3   6   3     1495.85     1558.76     34.38 o
   4   6   3       22.03       31.14      2.73 o
   5   6   3     1417.62     1381.76     12.05 o
   6   6   3      161.67      178.17      4.88 o
   7   6   3      282.17      284.70      4.48 o
   8   6   3      174.50      176.23      4.53 o
   9   6   3       64.47       70.26      3.04 o
  10   6   3      159.64      185.80      3.01 o
  11   6   3       21.39       25.56      2.00 o
  12   6   3       47.79       49.81      4.10 o
 -12   7   3        0.15        1.22      0.81 o
 -11   7   3       20.14       23.52      2.41 o
 -10   7   3       53.43       54.00      2.26 o
  -9   7   3        9.18       12.20      1.66 o
  -8   7   3      201.31      200.48      9.27 o
  -7   7   3        0.15       -1.01      1.54 o
  -6   7   3      106.96      102.16      6.88 o
  -5   7   3       95.05      109.37      3.95 o
  -4   7   3      298.31      302.16      5.57 o
  -3   7   3        1.76        2.30      0.90 o
  -2   7   3       62.72       72.01      2.06 o
  -1   7   3     1834.00     1949.71      7.42 o
   0   7   3      618.86      640.74      4.19 o
   1   7   3      249.08      291.96      3.63 o
   2   7   3        1.39        6.33      2.00 o
   3   7   3      302.84      313.45      5.31 o
   4   7   3      373.10      379.83      6.26 o
   5   7   3      540.53      537.22      7.64 o
   6   7   3        2.31        2.35      1.59 o
   7   7   3        0.53       -0.51      1.74 o
   8   7   3        9.51        8.75      1.70 o
   9   7   3       45.64       44.90      2.10 o
  10   7   3      126.10      116.56      3.76 o
  11   7   3       13.28       15.02      1.47 o
  12   7   3       28.88       20.13      0.96 o
 -12   8   3       33.63       29.29      1.55 o
 -11   8   3       29.31       34.39      1.49 o
 -10   8   3        4.19        3.58      1.50 o
  -9   8   3       12.21        6.86      1.55 o
  -8   8   3       98.41       91.55      3.34 o
  -7   8   3       51.55       39.26      4.35 o
  -6   8   3     1050.01      925.60      7.46 o
  -5   8   3       40.14       55.09      3.56 o
  -4   8   3       13.58       10.16      2.56 o
  -3   8   3      164.61      200.13      3.72 o
  -2   8   3      173.50      213.81      2.20 o
  -1   8   3      162.88      191.27      5.28 o
   0   8   3      339.97      373.12     17.95 o
   1   8   3      262.40      251.83      5.09 o
   2   8   3      601.87      681.39     83.65 o
   3   8   3      364.69      436.13      6.54 o
   4   8   3      746.38      756.59      9.06 o
   5   8   3      291.62      309.15      6.02 o
   6   8   3       54.91       39.63      2.51 o
   7   8   3      178.74      162.31     19.25 o
   8   8   3       31.73       38.24      2.39 o
   9   8   3      181.58      188.85      5.94 o
  10   8   3       49.07       48.41      2.09 o
  11   8   3       65.83       62.25      2.46 o
 -11   9   3        2.50        1.64      0.88 o
 -10   9   3       24.43       26.12      1.91 o
  -9   9   3       28.09       29.41      1.83 o
  -8   9   3      160.04      168.02      3.12 o
  -7   9   3       46.20       34.37      2.47 o
  -6   9   3       44.70       43.66      2.37 o
  -5   9   3      156.56      162.03      9.36 o
  -4   9   3        2.49        2.33      2.28 o
  -3   9   3      258.72      279.99      5.18 o
  -2   9   3       13.78       13.95      2.03 o
  -1   9   3       43.26       32.70      2.66 o
   0   9   3      305.41      322.79      5.75 o
   1   9   3      205.48      186.68      4.82 o
   2   9   3      515.62      472.54      7.49 o
   3   9   3       44.27       50.88      3.61 o
   4   9   3      998.99      919.75     13.02 o
   5   9   3      101.17       78.10      2.81 o
   6   9   3       65.38       60.74      5.51 o
   7   9   3       64.64       69.88      3.24 o
   8   9   3      119.30      135.48      9.72 o
   9   9   3       95.65      113.85      2.83 o
  10   9   3       24.16       27.80      1.78 o
  11   9   3       32.37       29.88      3.10 o
 -11  10   3        0.83        0.61      0.65 o
 -10  10   3        6.92        5.84      1.46 o
  -9  10   3        3.34        2.88      1.39 o
  -8  10   3        1.23        1.99      1.62 o
  -7  10   3       21.18       16.83      1.88 o
  -6  10   3        0.63       -0.01      1.64 o
  -5  10   3       37.23       40.23      2.33 o
  -4  10   3       25.89       32.94      1.94 o
  -3  10   3       12.18       10.92      1.80 o
  -2  10   3       40.09       39.93      2.51 o
  -1  10   3       12.03       11.41      2.09 o
   0  10   3        2.22        2.64      2.19 o
   1  10   3      965.17      938.39     10.36 o
   2  10   3      574.81      594.50      6.02 o
   3  10   3        9.01       11.30      1.72 o
   4  10   3       17.99       16.98      3.53 o
   5  10   3      144.34      118.94      3.35 o
   6  10   3       64.29       55.95      5.13 o
   7  10   3        4.72        7.84      1.50 o
   8  10   3       22.22       26.78      1.65 o
   9  10   3        1.21       -0.31      1.43 o
  10  10   3       43.60       39.72      2.16 o
 -10  11   3        6.88        7.15      1.11 o
  -9  11   3       13.40       16.86      1.31 o
  -8  11   3       27.05       29.49      1.76 o
  -7  11   3       42.30       29.01      1.85 o
  -6  11   3        8.06        9.95      2.31 o
  -5  11   3       18.56       12.28      1.72 o
  -4  11   3        4.52        5.45      1.70 o
  -3  11   3       46.91       55.21      4.43 o
  -2  11   3        0.01        2.16      1.69 o
  -1  11   3      164.78      140.16      2.41 o
   0  11   3        0.16        1.87      1.30 o
   1  11   3       99.49       87.42      2.15 o
   2  11   3       91.50       79.04      3.02 o
   3  11   3      711.90      616.59     11.98 o
   4  11   3       60.24       59.73      2.68 o
   5  11   3       36.26       30.13      1.85 o
   6  11   3       15.81        9.97      1.68 o
   7  11   3       21.16       17.60      2.20 o
   8  11   3       61.78       50.59      2.28 o
   9  11   3        2.59        3.16      1.99 o
  10  11   3       41.67       35.31      1.72 o
  -9  12   3       30.42       28.11      2.66 o
  -8  12   3        5.81        6.59      1.23 o
  -7  12   3       12.06       13.70      1.71 o
  -6  12   3        3.66        3.03      1.47 o
  -5  12   3       21.64       24.30      2.23 o
  -4  12   3      132.51      133.42      3.40 o
  -3  12   3        0.04        1.03      1.95 o
  -2  12   3      439.44      479.15     33.89 o
  -1  12   3       29.30       29.34      2.85 o
   0  12   3        7.42        7.51      1.52 o
   1  12   3      473.51      475.41     16.93 o
   2  12   3        7.41       11.52      2.02 o
   3  12   3      401.16      379.31     12.85 o
   4  12   3        5.95        3.56      1.77 o
   5  12   3       36.32       26.67      2.18 o
   6  12   3       42.98       42.38      2.30 o
   7  12   3       73.58       81.85      7.30 o
   8  12   3        0.02        0.26      1.19 o
   9  12   3        2.12        0.08      1.36 o
  -9  13   3        0.21       -0.28      1.03 o
  -8  13   3       10.24        6.71      0.84 o
  -7  13   3       20.37       26.36      1.71 o
  -6  13   3        0.07       -0.95      1.57 o
  -5  13   3       55.00       57.34      3.91 o
  -4  13   3        0.70        0.59      1.82 o
  -3  13   3       49.73       43.30      2.32 o
  -2  13   3       68.37       76.69      2.72 o
  -1  13   3        6.51        2.44      2.44 o
   0  13   3       17.73       12.01      2.53 o
   1  13   3       43.06       53.14      3.52 o
   2  13   3        0.58        3.00      1.70 o
   3  13   3        1.62        2.04      1.64 o
   4  13   3       49.61       48.64      2.25 o
   5  13   3       38.73       37.96      2.11 o
   6  13   3        7.12        3.83      1.49 o
   7  13   3       17.16       18.66      1.49 o
   8  13   3       14.30       17.10      1.73 o
  -8  14   3       12.41        9.19      1.14 o
  -7  14   3        0.03        0.41      1.05 o
  -6  14   3        3.81        3.40      1.39 o
  -5  14   3        7.33        4.67      1.55 o
  -4  14   3      107.05      105.93      2.73 o
  -3  14   3       27.96       35.93      2.11 o
  -2  14   3        0.27       -1.64      1.64 o
  -1  14   3        5.82        5.59      2.33 o
   0  14   3        5.18       12.25      2.75 o
   1  14   3        2.94       -0.56      2.52 o
   2  14   3      101.79      105.12      8.14 o
   3  14   3        1.12        0.91      1.60 o
   4  14   3        3.51        3.11      1.60 o
   5  14   3        4.79        8.79      1.49 o
   6  14   3        2.10        1.69      1.17 o
   7  14   3       32.14       28.70      1.08 o
  -6  15   3        0.01        0.67      0.91 o
  -5  15   3        0.12       -0.19      1.14 o
  -4  15   3       21.20       15.85      1.46 o
  -3  15   3        0.40        0.47      1.40 o
  -2  15   3        5.96        7.93      1.49 o
  -1  15   3        0.20        0.55      2.41 o
   0  15   3        0.47        3.07      2.16 o
   1  15   3        1.45        3.46      2.24 o
   2  15   3        0.66       -0.30      2.45 o
   3  15   3        5.12        4.79      2.24 o
   4  15   3        3.08        2.20      1.97 o
   5  15   3        2.96        5.21      1.82 o
   6  15   3        2.14        2.39      1.15 o
  -4  16   3        6.28        8.10      1.47 o
  -3  16   3       11.69       14.09      1.81 o
  -2  16   3        0.64        4.43      1.91 o
  -1  16   3        0.45        3.22      2.08 o
   0  16   3        0.29        0.33      2.21 o
   1  16   3        6.71       12.16      2.38 o
   2  16   3        0.54        2.06      1.97 o
   3  16   3       11.03       14.51      2.02 o
   4  16   3        1.59        0.78      1.36 o
  -1  17   3        0.32        2.24      1.21 o
   0  17   3        0.79        3.84      1.41 o
   1  17   3        0.00        3.11      1.43 o
 -13   0   4        9.30        9.77      1.97 o
 -12   0   4       17.27       27.02      2.85 o
 -11   0   4       32.38       25.66      2.77 o
 -10   0   4       51.95       54.14      2.23 o
  -9   0   4       76.17       60.49      2.47 o
  -8   0   4      170.41      174.74      4.84 o
  -7   0   4       29.88       34.68      2.25 o
  -6   0   4     2209.46     2217.14     24.98 o
  -5   0   4      256.43      221.49      3.93 o
  -4   0   4     2920.17     3035.37     26.84 o
  -3   0   4      380.82      380.15      4.28 o
  -2   0   4    11306.75    10325.25     76.05 o
  -1   0   4     4601.07     3853.16     10.65 o
   0   0   4     3711.85     3784.57     10.57 o
   1   0   4     2643.48     2465.83      8.75 o
   2   0   4      148.70      188.04      2.86 o
   3   0   4     6788.26     6004.63     16.91 o
   4   0   4       12.32       27.94      1.91 o
   5   0   4     6134.88     5703.29     19.87 o
   6   0   4        1.27        4.47      2.08 o
   7   0   4       30.62       41.09      2.92 o
   8   0   4      232.88      269.99      6.38 o
   9   0   4      114.44      106.02      3.14 o
  10   0   4      226.97      216.57      5.35 o
  11   0   4      148.57      173.76     10.22 o
  12   0   4      107.45      133.29      4.15 o
  13   0   4        1.17        2.58      1.52 o
 -13   1   4        0.76        0.54      1.28 o
 -12   1   4       62.90       70.52      2.37 o
 -11   1   4        0.76        0.41      1.28 o
 -10   1   4       25.45       20.61      1.33 o
  -9   1   4      171.88      156.91      2.25 o
  -8   1   4       64.32       73.00      2.66 o
  -7   1   4        7.48       11.85      2.49 o
  -6   1   4      526.47      509.48      8.16 o
  -5   1   4     5844.25     5931.68     43.92 o
  -4   1   4      668.97      939.23      5.26 o
  -3   1   4      822.66      698.02      3.92 o
  -2   1   4     1297.59     1146.40      4.45 o
  -1   1   4      954.27      996.99     21.54 o
   0   1   4     1237.64     1209.64     23.07 o
   1   1   4      268.48      260.07      3.30 o
   2   1   4      677.67      596.74      5.70 o
   3   1   4       82.58       79.76      1.64 o
   4   1   4     6315.46     5818.81     12.55 o
   5   1   4       76.97       61.96      4.95 o
   6   1   4     1153.66     1158.15      6.89 o
   7   1   4       53.93       43.91      4.09 o
   8   1   4     2276.66     2263.78     24.27 o
   9   1   4       10.70       12.24      2.65 o
  10   1   4        0.82       12.94      7.42 o
  11   1   4      125.85      120.90      2.92 o
  12   1   4       32.51       40.63      2.41 o
  13   1   4       35.29       43.66      1.32 o
 -13   2   4        3.77        4.24      1.24 o
 -12   2   4       14.56       16.60      2.55 o
 -11   2   4        3.47        2.73      1.11 o
 -10   2   4        0.07       -0.35      1.26 o
  -9   2   4       35.98       37.02      1.60 o
  -8   2   4        9.06       12.03      1.36 o
  -7   2   4       14.10       29.04      2.87 o
  -6   2   4      151.29      166.44      3.12 o
  -5   2   4     2482.61     2572.20     17.95 o
  -4   2   4      910.32      964.83      7.59 o
  -3   2   4       41.63       57.23      1.77 o
  -2   2   4       42.48       39.85      1.69 o
  -1   2   4     1582.20     1534.56      9.02 o
   0   2   4     4092.78     4148.80     63.93 o
   1   2   4      148.59      157.39      5.30 o
   2   2   4      644.29      806.57      8.61 o
   3   2   4      628.34      601.55     20.21 o
   4   2   4       52.25       59.83      1.34 o
   5   2   4      152.44      177.04     19.88 o
   6   2   4        8.86        8.07      1.55 o
   7   2   4      135.59      123.93      4.11 o
   8   2   4       42.84       39.71      2.37 o
   9   2   4      628.74      629.68     26.50 o
  10   2   4        0.14        0.06      1.58 o
  11   2   4       49.84       49.37      3.18 o
  12   2   4        0.04       -0.39      1.17 o
 -13   3   4        1.17       -0.94      1.70 o
 -12   3   4       26.40       30.98      1.44 o
 -11   3   4       20.90       20.57      1.25 o
 -10   3   4      108.72      113.46      1.98 o
  -9   3   4      175.24      170.12      3.77 o
  -8   3   4       95.05       91.76      1.33 o
  -7   3   4     2663.78     2496.71     62.00 o
  -6   3   4        0.28        3.65      1.52 o
  -5   3   4     3629.30     3433.42     16.23 o
  -4   3   4      160.40      213.98      3.03 o
  -3   3   4     8300.15     8483.32     70.54 o
  -2   3   4     2455.12     2527.85     15.43 o
  -1   3   4     2454.32     2630.31     18.13 o
   0   3   4     7582.11     7338.79     90.31 o
   1   3   4      494.17      543.60     20.28 o
   2   3   4     1999.69     1999.65      9.03 o
   3   3   4     2133.30     2032.15     10.86 o
   4   3   4     3543.41     3106.37      9.77 o
   5   3   4       14.63        7.39      2.12 o
   6   3   4     1328.22     1361.65     12.00 o
   7   3   4      157.78      173.54      4.77 o
   8   3   4      421.77      409.82     16.59 o
   9   3   4       58.75       64.79      3.80 o
  10   3   4      413.80      417.97     19.07 o
  11   3   4       45.97       41.71      2.86 o
  12   3   4        0.47        0.81      1.18 o
 -13   4   4        7.88        6.49      1.50 o
 -12   4   4        0.37        1.05      0.94 o
 -11   4   4       85.28       93.03      2.02 o
 -10   4   4       46.79       42.79      1.50 o
  -9   4   4        0.31        0.49      1.03 o
  -8   4   4      360.38      338.46      7.05 o
  -7   4   4        0.53        4.36      2.00 o
  -6   4   4      718.55      666.14      6.03 o
  -5   4   4      918.39      978.71      6.84 o
  -4   4   4       85.49       40.33      2.21 o
  -3   4   4     1670.85     1598.41      8.99 o
  -2   4   4      228.09      253.47     21.74 o
  -1   4   4       11.60       35.64      1.79 o
   0   4   4      284.64      246.71      3.45 o
   1   4   4     5137.73     5049.72     14.70 o
   2   4   4     4453.72     4788.36     14.45 o
   3   4   4     1700.11     1576.03      8.86 o
   4   4   4        9.77       13.54      1.30 o
   5   4   4     1263.89     1200.24     10.63 o
   6   4   4      371.53      341.22      6.65 o
   7   4   4     1497.26     1464.45      9.07 o
   8   4   4      967.14      901.24      8.05 o
   9   4   4      308.68      322.58      5.13 o
  10   4   4      106.68      111.28      8.73 o
  11   4   4       24.92       30.22      2.13 o
  12   4   4       56.38       57.43      1.49 o
 -13   5   4        1.84        3.54      1.19 o
 -12   5   4        0.01        0.48      1.04 o
 -11   5   4        5.67        5.02      1.28 o
 -10   5   4        0.56        0.91      1.32 o
  -9   5   4       15.58       17.48      1.39 o
  -8   5   4       42.24       43.62      1.82 o
  -7   5   4       58.33       59.36      3.67 o
  -6   5   4       77.91       75.54      2.64 o
  -5   5   4       57.59       40.69      1.63 o
  -4   5   4       41.57       45.16      1.53 o
  -3   5   4     1267.27     1324.58      7.05 o
  -2   5   4        1.38        7.10      1.17 o
  -1   5   4      928.01      904.02      6.96 o
   0   5   4      209.05      207.72      3.28 o
   1   5   4      236.78      263.46      3.76 o
   2   5   4        0.92       12.98      1.47 o
   3   5   4      388.60      458.82      4.98 o
   4   5   4      345.38      361.92     10.14 o
   5   5   4      218.85      213.73      5.13 o
   6   5   4        0.40       -0.02      2.20 o
   7   5   4       12.92       14.51      1.71 o
   8   5   4       19.92       16.61      2.25 o
   9   5   4       25.21       28.07      2.40 o
  10   5   4        0.20       -0.16      1.91 o
  11   5   4        2.81        0.02      1.68 o
  12   5   4       33.80       23.00      1.03 o
 -12   6   4       13.57       14.19      0.99 o
 -11   6   4       19.27       21.80      1.61 o
 -10   6   4       22.31       20.52      1.79 o
  -9   6   4       23.54       19.98      1.59 o
  -8   6   4      175.72      161.19      4.45 o
  -7   6   4        9.77       13.23      1.31 o
  -6   6   4      152.81      136.03      3.16 o
  -5   6   4       71.91       68.30      1.91 o
  -4   6   4      733.19      749.63     13.66 o
  -3   6   4      198.14      204.56      6.15 o
  -2   6   4     1822.90     2054.46     16.03 o
  -1   6   4       22.27       16.59      1.22 o
   0   6   4     1200.43     1195.19      7.77 o
   1   6   4      723.21      738.10      6.15 o
   2   6   4      888.33      884.52      6.60 o
   3   6   4     1148.65     1179.68     14.08 o
   4   6   4     1031.12     1135.30      6.43 o
   5   6   4      917.84      900.31      9.76 o
   6   6   4        7.18        5.41      1.95 o
   7   6   4      518.96      451.29      6.11 o
   8   6   4        0.61        0.95      1.71 o
   9   6   4      102.17      110.50      4.69 o
  10   6   4       53.96       49.93      1.93 o
  11   6   4      101.94       98.37      1.87 o
  12   6   4       29.91       25.80      1.58 o
 -12   7   4       41.42       45.46      1.14 o
 -11   7   4        0.32       -0.26      1.32 o
 -10   7   4        2.24        4.93      1.73 o
  -9   7   4       81.24       89.29      2.16 o
  -8   7   4       22.91       26.35      1.63 o
  -7   7   4       17.15       10.69      1.80 o
  -6   7   4        6.91        6.07      1.21 o
  -5   7   4      831.45      818.73     10.02 o
  -4   7   4      117.40      133.61      3.13 o
  -3   7   4     1246.74     1151.33     21.89 o
  -2   7   4      823.41      740.73      5.21 o
  -1   7   4      292.01      284.10      5.30 o
   0   7   4      636.22      652.74      5.19 o
   1   7   4      356.57      331.64      4.34 o
   2   7   4     2283.70     2217.70     10.46 o
   3   7   4        0.46        2.92      1.13 o
   4   7   4      682.60      683.73      8.39 o
   5   7   4        7.54        4.52      2.34 o
   6   7   4      171.62      164.54      4.12 o
   7   7   4      170.47      156.86      4.45 o
   8   7   4      452.94      450.43      4.78 o
   9   7   4       20.51       26.82      1.86 o
  10   7   4       38.31       45.92      1.71 o
  11   7   4      128.25      128.39      2.24 o
 -12   8   4        0.22        1.11      0.88 o
 -11   8   4        5.88        7.94      1.38 o
 -10   8   4        7.82        8.53      1.33 o
  -9   8   4      146.93      164.50      2.74 o
  -8   8   4        0.22        1.20      1.40 o
  -7   8   4        6.68        5.23      1.43 o
  -6   8   4      117.19      100.17      2.94 o
  -5   8   4       34.26       25.78      2.35 o
  -4   8   4      150.82      160.44      4.70 o
  -3   8   4       69.21       69.53      2.36 o
  -2   8   4       15.32       20.01      1.55 o
  -1   8   4      581.40      576.34     12.30 o
   0   8   4      178.34      170.05      8.50 o
   1   8   4      277.46      307.08      7.14 o
   2   8   4      138.11      149.77      3.89 o
   3   8   4      780.27      866.57      9.28 o
   4   8   4        2.24       -1.16      2.60 o
   5   8   4      214.21      212.30      4.16 o
   6   8   4      264.17      246.67     16.62 o
   7   8   4       19.33       12.67      1.81 o
   8   8   4      235.46      249.74      5.13 o
   9   8   4        0.15       -0.99      1.47 o
  10   8   4       35.21       39.59      1.76 o
  11   8   4        1.78        1.12      0.91 o
 -11   9   4        5.80        4.60      0.85 o
 -10   9   4        0.53        0.65      1.10 o
  -9   9   4       24.18       24.74      1.42 o
  -8   9   4       27.93       28.44      1.51 o
  -7   9   4        0.48       -0.25      1.30 o
  -6   9   4       50.61       47.04      1.77 o
  -5   9   4        0.81        0.51      1.94 o
  -4   9   4       41.08       40.66      1.79 o
  -3   9   4      290.80      336.17     16.81 o
  -2   9   4       47.88       67.18      2.01 o
  -1   9   4        0.45        1.98      1.26 o
   0   9   4      884.50      858.24      9.12 o
   1   9   4      252.03      222.10      5.11 o
   2   9   4      513.70      462.68      7.51 o
   3   9   4      409.27      370.98      4.91 o
   4   9   4      259.81      236.63      7.15 o
   5   9   4       43.22       39.32      2.34 o
   6   9   4      118.98       96.44      8.62 o
   7   9   4       25.07       24.84      3.07 o
   8   9   4       59.09       57.82      3.41 o
   9   9   4        5.87        6.98      1.49 o
  10   9   4       60.48       54.65      3.41 o
 -11  10   4       16.02       14.09      0.87 o
 -10  10   4       13.08       12.19      1.39 o
  -9  10   4        0.95        0.74      1.30 o
  -8  10   4      105.53      112.40      3.20 o
  -7  10   4       19.02       20.51      1.45 o
  -6  10   4      147.47      138.83      3.93 o
  -5  10   4        6.37        8.50      1.48 o
  -4  10   4      214.06      185.51      3.73 o
  -3  10   4       37.56       44.41      2.06 o
  -2  10   4      239.98      246.23      2.94 o
  -1  10   4       36.53       41.13      1.60 o
   0  10   4       67.88       71.62      1.92 o
   1  10   4      789.76      800.01      6.78 o
   2  10   4     1351.04     1214.07     10.46 o
   3  10   4       43.16       43.88     11.65 o
   4  10   4        6.98       11.19      1.54 o
   5  10   4      269.91      227.40      3.39 o
   6  10   4        6.12        6.00      2.48 o
   7  10   4      213.12      170.42      5.38 o
   8  10   4       24.63       29.14      1.61 o
   9  10   4       39.17       37.72      1.69 o
  10  10   4       33.37       36.87      1.99 o
 -10  11   4        0.27        0.37      0.88 o
  -9  11   4        0.26        1.40      1.05 o
  -8  11   4        6.72       10.88      1.45 o
  -7  11   4        9.72        9.62      1.65 o
  -6  11   4        0.62        0.97      2.15 o
  -5  11   4        0.27       -0.70      1.41 o
  -4  11   4       56.32       52.78      1.95 o
  -3  11   4       58.87       49.83      2.21 o
  -2  11   4      131.73      125.07      2.93 o
  -1  11   4        3.25        1.73      1.52 o
   0  11   4      173.66      174.99      3.29 o
   1  11   4        0.06        1.65      1.71 o
   2  11   4       42.46       36.47      2.46 o
   3  11   4       17.15       10.98      1.77 o
   4  11   4      147.50      153.99      4.03 o
   5  11   4       34.53       38.57      2.21 o
   6  11   4        7.04        7.92      1.84 o
   7  11   4       81.65      102.73     12.86 o
   8  11   4       23.07       27.20      2.80 o
   9  11   4       53.55       56.85      2.52 o
  -9  12   4        0.61        2.78      1.55 o
  -8  12   4       22.33       23.61      1.68 o
  -7  12   4       40.19       41.66      2.20 o
  -6  12   4        9.71        9.59      1.87 o
  -5  12   4        2.10        2.21      1.46 o
  -4  12   4       10.15       13.64      3.06 o
  -3  12   4       50.31       61.41      2.59 o
  -2  12   4       47.75       53.86      2.17 o
  -1  12   4        1.42        1.58      1.53 o
   0  12   4       75.33       65.75      2.63 o
   1  12   4      456.26      445.68     16.85 o
   2  12   4      219.22      207.76      6.19 o
   3  12   4       86.52       67.63      2.87 o
   4  12   4       87.99       77.90      3.60 o
   5  12   4        5.43        2.07      1.68 o
   6  12   4       19.90       21.10      2.66 o
   7  12   4       31.13       31.50      3.54 o
   8  12   4       11.40        8.52      2.00 o
   9  12   4       27.46       20.73      1.41 o
  -8  13   4        0.04        0.16      1.02 o
  -7  13   4       36.10       35.89      1.86 o
  -6  13   4        3.22        3.14      1.53 o
  -5  13   4       22.84       17.90      1.82 o
  -4  13   4        3.34        2.15      1.66 o
  -3  13   4       10.50        8.22      1.87 o
  -2  13   4       38.84       32.57      1.99 o
  -1  13   4       55.96       61.67      2.26 o
   0  13   4        4.43        5.89      1.65 o
   1  13   4       27.78       20.82      1.83 o
   2  13   4        3.84        2.73      1.65 o
   3  13   4        4.14        4.87      1.83 o
   4  13   4       40.25       33.07      2.09 o
   5  13   4       39.94       35.47      2.02 o
   6  13   4        1.64        1.02      1.39 o
   7  13   4        1.43        0.87      1.54 o
   8  13   4        1.45        1.85      1.26 o
  -7  14   4        0.86       -0.82      0.94 o
  -6  14   4        3.88        4.09      1.29 o
  -5  14   4        0.00        0.68      1.33 o
  -4  14   4        7.83        9.20      1.67 o
  -3  14   4       19.10       22.20      1.79 o
  -2  14   4       12.11       14.82      2.85 o
  -1  14   4        0.49        0.26      2.62 o
   0  14   4        0.05        0.44      1.42 o
   1  14   4       46.65       53.83      2.66 o
   2  14   4        8.99        8.29      1.63 o
   3  14   4       49.86       51.50      2.18 o
   4  14   4        1.53        1.16      1.45 o
   5  14   4        9.63       11.09      1.94 o
   6  14   4       37.61       49.12      1.57 o
  -6  15   4        0.18        0.70      1.19 o
  -5  15   4        0.33        0.39      1.01 o
  -4  15   4       10.53        9.82      1.48 o
  -3  15   4       41.15       47.64      2.74 o
  -2  15   4        0.01       -0.05      2.23 o
  -1  15   4        3.08        3.96      2.51 o
   0  15   4        3.79        6.46      2.55 o
   1  15   4       14.02        9.97      2.38 o
   2  15   4        4.39        8.96      1.41 o
   3  15   4        0.94        1.00      1.32 o
   4  15   4        0.05       -0.53      1.20 o
   5  15   4        8.81       13.85      1.57 o
  -4  16   4       16.23       12.17      1.44 o
  -3  16   4        1.26        3.04      1.56 o
  -2  16   4       26.99       29.61      2.25 o
  -1  16   4        0.93        7.13      2.14 o
   0  16   4        0.51        2.91      2.10 o
   1  16   4        8.00        8.93      2.19 o
   2  16   4        0.63       -1.08      1.89 o
   3  16   4        0.04       -1.65      1.67 o
 -13   1   5        0.11       -0.17      1.09 o
 -12   1   5       29.32       28.60      1.36 o
 -11   1   5       10.47        8.14      1.33 o
 -10   1   5       16.06       16.14      1.26 o
  -9   1   5      269.63      264.15      3.28 o
  -8   1   5       14.70       16.31      1.47 o
  -7   1   5      699.43      703.20      8.79 o
  -6   1   5       51.31       62.09      1.59 o
  -5   1   5     1260.47     1307.18      7.68 o
  -4   1   5      876.50      783.18      4.98 o
  -3   1   5      699.39      803.50     10.30 o
  -2   1   5       25.52       19.25      1.02 o
  -1   1   5     1321.42     1371.19     28.80 o
   0   1   5      876.67      785.17     12.27 o
   1   1   5        1.59        8.73      2.94 o
   2   1   5     5498.68     5344.54     11.26 o
   3   1   5      489.67      530.25      4.02 o
   4   1   5      395.25      411.83      3.02 o
   5   1   5      151.84      153.41      7.13 o
   6   1   5     2621.30     2410.03     18.51 o
   7   1   5      605.76      544.85      6.12 o
   8   1   5      648.26      644.47     14.36 o
   9   1   5        0.97        0.74      1.74 o
  10   1   5        4.80        6.62      1.56 o
  11   1   5      126.38      121.95      3.10 o
  12   1   5        9.78       16.00      1.84 o
 -13   2   5        3.23        3.06      1.03 o
 -12   2   5       18.57       18.97      1.59 o
 -11   2   5       13.83       10.59      1.14 o
 -10   2   5       24.88       19.58      1.50 o
  -9   2   5       37.59       29.91      1.45 o
  -8   2   5     1313.74     1261.08      5.57 o
  -7   2   5      140.82      134.36      4.54 o
  -6   2   5     1565.37     1479.90     24.25 o
  -5   2   5       49.67       69.21      3.65 o
  -4   2   5      635.54      703.54     56.10 o
  -3   2   5     2205.84     2449.80     57.16 o
  -2   2   5     3940.53     4120.41     72.35 o
  -1   2   5     2895.76     2728.30     14.06 o
   0   2   5      807.05      859.09      4.18 o
   1   2   5     7581.65     6899.20     71.94 o
   2   2   5     1362.47     1580.27     25.87 o
   3   2   5     4649.79     4259.57     15.51 o
   4   2   5        3.41        3.04      1.20 o
   5   2   5     1959.91     1854.92     19.03 o
   6   2   5       34.06       34.59      2.98 o
   7   2   5     1745.69     1672.25     12.51 o
   8   2   5      834.29      751.75     10.06 o
   9   2   5      232.88      233.11      4.46 o
  10   2   5      163.86      160.46      8.88 o
  11   2   5        2.08        3.47      1.50 o
  12   2   5      184.14      223.52      4.68 o
 -13   3   5        1.15       -0.60      1.41 o
 -12   3   5        6.92        5.96      1.96 o
 -11   3   5        3.74        3.21      1.07 o
 -10   3   5        6.31        7.54      1.36 o
  -9   3   5       21.76       21.90      1.20 o
  -8   3   5        1.57        1.96      0.91 o
  -7   3   5      273.92      240.63      5.78 o
  -6   3   5       25.42       29.51      1.94 o
  -5   3   5      107.71      119.50      2.59 o
  -4   3   5      581.36      617.74      7.88 o
  -3   3   5      177.34      149.49      3.65 o
  -2   3   5     1088.35     1069.52     34.43 o
  -1   3   5     2329.02     2504.93     95.31 o
   0   3   5       22.60       79.55      3.88 o
   1   3   5     2790.05     3166.68     83.83 o
   2   3   5     1712.40     1747.11      9.42 o
   3   3   5     1080.26     1127.74     13.48 o
   4   3   5      672.57      646.73      4.90 o
   5   3   5      125.21      105.89      3.72 o
   6   3   5        3.90        6.12      2.68 o
   7   3   5      290.61      292.36      3.77 o
   8   3   5       25.32       29.96      2.07 o
   9   3   5       16.28       12.36      2.24 o
  10   3   5        5.86        2.16      2.07 o
  11   3   5       44.69       50.36      2.09 o
  12   3   5       16.72       15.07      1.50 o
 -13   4   5        1.96        1.40      1.24 o
 -12   4   5        1.67        0.67      0.81 o
 -11   4   5       12.69       12.20      1.06 o
 -10   4   5       13.97       13.59      1.23 o
  -9   4   5       58.36       47.80      1.42 o
  -8   4   5        0.33        2.80      1.04 o
  -7   4   5        7.14        6.07      2.58 o
  -6   4   5      104.89      109.51      5.22 o
  -5   4   5       49.66       59.37      2.21 o
  -4   4   5      353.94      342.63      4.09 o
  -3   4   5      206.39      209.64      4.42 o
  -2   4   5      505.22      605.37     22.13 o
  -1   4   5     1004.13     1041.39      7.77 o
   0   4   5     1166.41     1393.78     81.66 o
   1   4   5      955.76      854.32      6.84 o
   2   4   5       17.07       16.62      1.82 o
   3   4   5      321.05      284.37      4.37 o
   4   4   5        2.67        5.49      1.17 o
   5   4   5      684.88      640.48     14.44 o
   6   4   5        2.22        1.45      2.85 o
   7   4   5      140.45      132.52      3.68 o
   8   4   5        5.53        9.75      3.47 o
   9   4   5      172.74      167.64      5.39 o
  10   4   5       62.41       60.41      3.33 o
  11   4   5      116.64      112.83      3.47 o
  12   4   5        0.14       -0.12      1.63 o
 -12   5   5        5.93        6.65      0.99 o
 -11   5   5       21.00       21.97      2.71 o
 -10   5   5        0.66       -0.58      1.56 o
  -9   5   5      161.03      164.76      3.33 o
  -8   5   5        6.72       11.12      1.21 o
  -7   5   5      212.06      198.03      8.34 o
  -6   5   5       59.66       56.76      2.78 o
  -5   5   5     1733.07     1728.24      9.53 o
  -4   5   5       21.07       28.22      1.72 o
  -3   5   5      594.80      611.87     10.13 o
  -2   5   5      478.01      501.19     31.17 o
  -1   5   5     3880.59     3640.57     14.93 o
   0   5   5     5911.42     5729.03     18.00 o
   1   5   5     2170.09     2410.02     11.60 o
   2   5   5      306.85      289.27      4.26 o
   3   5   5       18.60       28.68      1.96 o
   4   5   5     1845.68     1749.02     25.88 o
   5   5   5      163.89      172.15      3.12 o
   6   5   5      985.12      963.08     16.75 o
   7   5   5      116.11      111.48      6.94 o
   8   5   5      368.93      365.66      5.55 o
   9   5   5      170.75      187.59      4.11 o
  10   5   5       81.43       86.30      2.95 o
  11   5   5       93.19       94.59      2.12 o
 -12   6   5        4.47        3.69      0.77 o
 -11   6   5       24.47       25.67      1.64 o
 -10   6   5       12.48       11.47      1.65 o
  -9   6   5      157.71      166.90      3.31 o
  -8   6   5      146.79      120.49      2.40 o
  -7   6   5       14.66       12.38      1.67 o
  -6   6   5      511.93      510.91      8.45 o
  -5   6   5       43.34       40.94      2.19 o
  -4   6   5        6.56        5.40      3.11 o
  -3   6   5      521.56      533.23     11.49 o
  -2   6   5       11.75        9.21      1.61 o
  -1   6   5     1492.64     1524.93     39.09 o
   0   6   5      320.21      320.55      4.64 o
   1   6   5      850.59      888.94      7.37 o
   2   6   5        3.31       37.12      1.97 o
   3   6   5     1044.47      950.93     12.91 o
   4   6   5       49.90       63.76      2.04 o
   5   6   5      649.33      678.60      8.93 o
   6   6   5      160.10      164.13      3.56 o
   7   6   5       78.73       87.85      9.15 o
   8   6   5      326.23      328.44      5.27 o
   9   6   5       11.03       12.51      2.15 o
  10   6   5      198.77      221.03      5.44 o
  11   6   5        0.56       -0.11      0.91 o
 -12   7   5        3.34        3.34      0.72 o
 -11   7   5       31.26       35.36      1.34 o
 -10   7   5       27.75       23.37      1.40 o
  -9   7   5        3.62        6.38      1.43 o
  -8   7   5       40.50       34.13      1.66 o
  -7   7   5        3.98        3.91      1.40 o
  -6   7   5       31.68       37.36      1.84 o
  -5   7   5       11.64       12.03      3.13 o
  -4   7   5        7.08        5.91      1.63 o
  -3   7   5       30.61       33.36      1.89 o
  -2   7   5      796.69      874.07     16.10 o
  -1   7   5       13.32       12.32      1.15 o
   0   7   5      142.91      162.49      2.69 o
   1   7   5       22.19       20.34      1.87 o
   2   7   5      238.08      264.75      4.20 o
   3   7   5      180.25      181.52      5.73 o
   4   7   5       85.24       81.59      3.73 o
   5   7   5       63.16       68.56      2.96 o
   6   7   5        3.65        4.40      1.91 o
   7   7   5       19.23       25.21      2.04 o
   8   7   5      106.14       89.75      3.22 o
   9   7   5       16.40       21.43      2.17 o
  10   7   5      116.05      111.94      2.07 o
  11   7   5        0.80        0.81      0.88 o
 -11   8   5        0.79        1.88      0.86 o
 -10   8   5        2.52        1.55      1.24 o
  -9   8   5        4.16        1.82      1.40 o
  -8   8   5      178.56      170.39      5.00 o
  -7   8   5        2.38        3.15      1.20 o
  -6   8   5      110.04      104.38      2.23 o
  -5   8   5        1.23        1.45      1.40 o
  -4   8   5       24.97       24.01      2.41 o
  -3   8   5      107.58      127.49      4.58 o
  -2   8   5       38.23       42.99      1.51 o
  -1   8   5      216.32      221.73      9.59 o
   0   8   5     1166.71     1164.12     31.57 o
   1   8   5        5.12        3.06      1.32 o
   2   8   5      960.34     1014.60      9.47 o
   3   8   5        4.66        4.83      2.28 o
   4   8   5       11.06       12.98      3.46 o
   5   8   5      678.15      609.35     33.12 o
   6   8   5        0.07        2.14      2.37 o
   7   8   5      264.06      245.89      8.43 o
   8   8   5      100.65      108.81      3.65 o
   9   8   5      170.66      179.76      3.07 o
  10   8   5       37.86       38.56      1.60 o
 -11   9   5        2.98        2.33      0.85 o
 -10   9   5       18.90       22.11      1.19 o
  -9   9   5       16.42       14.32      1.28 o
  -8   9   5       24.58       32.94      1.88 o
  -7   9   5       28.82       25.42      1.75 o
  -6   9   5        0.06        0.17      1.35 o
  -5   9   5       54.39       60.98      2.71 o
  -4   9   5       30.26       25.59      1.41 o
  -3   9   5       86.17       94.00      2.19 o
  -2   9   5      439.31      457.65     19.09 o
  -1   9   5      725.74      735.02      7.82 o
   0   9   5      567.94      545.98      7.39 o
   1   9   5      154.58      160.74      4.66 o
   2   9   5     1081.08     1000.96      6.16 o
   3   9   5        7.99       12.18      1.48 o
   4   9   5      224.16      201.00      5.84 o
   5   9   5      198.98      167.66      6.98 o
   6   9   5      137.93      111.93      4.61 o
   7   9   5      294.24      284.35     14.12 o
   8   9   5       65.68       66.30      3.43 o
   9   9   5       41.53       52.10      3.37 o
  10   9   5       11.48       10.75      2.78 o
 -10  10   5        2.41        2.28      1.64 o
  -9  10   5        4.08        5.12      0.97 o
  -8  10   5       15.93       16.35      1.22 o
  -7  10   5       40.47       33.51      2.01 o
  -6  10   5        6.85        5.14      1.44 o
  -5  10   5        4.10        3.11      1.33 o
  -4  10   5        0.07        1.93      1.38 o
  -3  10   5       23.26       21.22      1.93 o
  -2  10   5        0.85        1.50      1.61 o
  -1  10   5       10.57       14.77      1.33 o
   0  10   5        0.08        2.09      1.46 o
   1  10   5      448.15      439.17      5.02 o
   2  10   5      162.55      151.43      3.23 o
   3  10   5      145.98      121.20      2.99 o
   4  10   5       64.48       61.31      2.50 o
   5  10   5       67.79       55.89      4.76 o
   6  10   5       42.15       34.87      3.54 o
   7  10   5        5.86       12.05      2.74 o
   8  10   5       69.13       78.03      3.55 o
   9  10   5       15.30       15.04      2.17 o
  10  10   5        6.68        4.40      1.02 o
 -10  11   5       25.52       20.08      0.93 o
  -9  11   5       22.61       28.60      1.50 o
  -8  11   5        0.07        1.08      1.53 o
  -7  11   5       17.94       10.85      1.35 o
  -6  11   5       11.00       12.99      1.42 o
  -5  11   5        0.84        0.89      1.41 o
  -4  11   5        1.01        2.27      1.46 o
  -3  11   5       86.14       82.12      4.51 o
  -2  11   5        0.91        0.96      1.77 o
  -1  11   5        7.45        7.74      1.82 o
   0  11   5      193.67      174.54      3.49 o
   1  11   5      596.32      562.01      5.71 o
   2  11   5       32.27       27.88      2.14 o
   3  11   5       70.50       57.14      2.44 o
   4  11   5       22.55       16.08      1.85 o
   5  11   5       17.22       19.62      2.85 o
   6  11   5      102.31       95.94     18.86 o
   7  11   5        5.14        3.51      2.52 o
   8  11   5       50.73       45.17      2.84 o
   9  11   5        1.81        1.09      1.16 o
  -9  12   5       13.17       12.45      1.45 o
  -8  12   5        3.42        3.05      1.29 o
  -7  12   5       10.96       10.10      1.55 o
  -6  12   5        0.06       -0.71      1.14 o
  -5  12   5       47.45       40.51      1.66 o
  -4  12   5      170.77      167.54      5.46 o
  -3  12   5        2.40        3.73      1.71 o
  -2  12   5       22.47       21.04      1.87 o
  -1  12   5        7.22        6.69      1.62 o
   0  12   5       53.92       56.12      2.42 o
   1  12   5      204.64      198.11      4.61 o
   2  12   5        1.71        2.28      1.70 o
   3  12   5        1.60        3.54      1.67 o
   4  12   5       34.73       39.00      2.18 o
   5  12   5       35.65       33.12      3.49 o
   6  12   5       13.50       14.15      3.41 o
   7  12   5       35.57       41.09      1.69 o
   8  12   5        8.06       10.69      1.77 o
  -8  13   5        0.03        0.08      0.85 o
  -7  13   5        2.76        4.00      1.23 o
  -6  13   5        1.50        0.82      1.42 o
  -5  13   5        1.40        4.34      1.49 o
  -4  13   5        0.11        0.78      1.16 o
  -3  13   5       36.87       28.93      2.22 o
  -2  13   5       37.86       44.23      2.08 o
  -1  13   5       50.51       49.16      2.16 o
   0  13   5       13.40       19.15      1.78 o
   1  13   5       38.92       39.18      2.09 o
   2  13   5        4.50        8.67      1.84 o
   3  13   5       30.89       27.51      2.01 o
   4  13   5       11.77       13.47      1.67 o
   5  13   5        0.62       -1.42      1.42 o
   6  13   5        2.62        4.92      1.28 o
   7  13   5       93.21      115.88      2.94 o
  -7  14   5        2.52        4.09      1.22 o
  -6  14   5        8.40        4.57      1.07 o
  -5  14   5        0.00        0.36      1.20 o
  -4  14   5        3.53        2.47      1.86 o
  -3  14   5        0.48        0.96      2.51 o
  -2  14   5        0.02        1.58      1.59 o
  -1  14   5        2.12        5.35      1.54 o
   0  14   5       24.77       25.65      1.89 o
   1  14   5        3.28        1.81      1.54 o
   2  14   5        3.77        3.37      1.57 o
   3  14   5        0.03       -0.92      1.82 o
   4  14   5        3.48        1.29      1.37 o
   5  14   5        2.10        0.06      1.73 o
   6  14   5        6.41        9.27      1.57 o
  -5  15   5        1.12        1.45      1.43 o
  -4  15   5        6.72        7.99      1.75 o
  -3  15   5        2.70        4.21      1.71 o
  -2  15   5        6.59        8.77      2.35 o
  -1  15   5        0.33        1.94      2.52 o
   0  15   5       15.42       13.44      1.47 o
   1  15   5       15.95       16.58      1.49 o
   2  15   5        0.05        0.20      1.27 o
   3  15   5        0.54       -1.23      1.23 o
   4  15   5       27.62       29.84      2.28 o
  -3  16   5        0.14        0.65      1.30 o
  -2  16   5        4.04        3.59      1.43 o
  -1  16   5       12.13       17.16      2.01 o
   0  16   5        8.76       13.65      2.14 o
   1  16   5        0.28        1.58      1.87 o
   2  16   5        2.34        4.51      1.58 o
 -13   0   6        0.15        0.30      1.25 o
 -12   0   6       37.72       49.09      6.05 o
 -11   0   6       13.28       12.01      1.58 o
 -10   0   6       21.98       23.51      1.89 o
  -9   0   6        0.05        1.00      1.64 o
  -8   0   6      915.18      824.56     28.07 o
  -7   0   6       26.82       30.95      2.48 o
  -6   0   6     1234.25     1261.64     67.84 o
  -5   0   6        1.15        0.98      1.25 o
  -4   0   6     4343.47     4615.44     17.94 o
  -3   0   6      740.80      736.33      6.66 o
  -2   0   6     1593.02     1680.08      9.19 o
  -1   0   6     8370.61     8080.74     19.93 o
   0   0   6       45.82       52.81      2.02 o
   1   0   6     3163.97     3007.58     12.39 o
   2   0   6      779.98      735.01      6.58 o
   3   0   6     3153.93     2847.50     13.92 o
   4   0   6      564.47      430.75      8.79 o
   5   0   6     1855.85     1816.86     12.30 o
   6   0   6       91.48       98.57      3.96 o
   7   0   6      647.08      633.18     14.26 o
   8   0   6      212.25      197.65      8.79 o
   9   0   6      320.97      313.45      5.09 o
  10   0   6      407.48      458.58      8.36 o
  11   0   6        0.93        2.58      2.92 o
  12   0   6       49.93       48.43      2.36 o
 -13   1   6        0.13       -0.58      0.83 o
 -12   1   6        0.42        1.30      0.97 o
 -11   1   6       25.87       22.64      1.42 o
 -10   1   6        6.49        5.70      1.12 o
  -9   1   6        1.45        2.74      1.17 o
  -8   1   6      117.02      121.28      3.04 o
  -7   1   6      231.82      238.59      3.81 o
  -6   1   6       11.59       23.64      1.32 o
  -5   1   6      204.15      201.52      2.55 o
  -4   1   6      473.02      441.18     14.70 o
  -3   1   6        4.77        6.61      1.11 o
  -2   1   6      213.55      196.46      6.69 o
  -1   1   6      167.54      172.03      2.22 o
   0   1   6      281.87      248.10      2.65 o
   1   1   6      250.66      237.67      2.68 o
   2   1   6     4013.37     3777.62     24.59 o
   3   1   6      173.84      146.10      3.38 o
   4   1   6     1233.40     1221.47     11.99 o
   5   1   6      634.06      624.39      7.76 o
   6   1   6     2797.45     2697.56     58.26 o
   7   1   6       96.28       75.63      2.48 o
   8   1   6       67.32       71.90      2.39 o
   9   1   6      342.87      356.02      6.34 o
  10   1   6        3.80        8.06      1.79 o
  11   1   6      103.72      131.74      3.21 o
  12   1   6        0.48        0.89      1.22 o
 -13   2   6        1.67        2.43      1.28 o
 -12   2   6        0.01       -0.66      0.89 o
 -11   2   6        8.47        7.61      1.08 o
 -10   2   6        4.97        4.02      1.14 o
  -9   2   6        0.06        0.70      1.03 o
  -8   2   6        0.71        2.43      1.07 o
  -7   2   6       47.88       42.20      1.48 o
  -6   2   6        1.04        7.64      3.97 o
  -5   2   6      205.91      213.13      3.42 o
  -4   2   6      127.50      163.81      4.21 o
  -3   2   6      814.94      921.40     43.26 o
  -2   2   6      419.14      481.54      8.75 o
  -1   2   6     2491.48     2439.34      7.73 o
   0   2   6     1266.88     1450.61      6.11 o
   1   2   6        2.63       15.31      1.27 o
   2   2   6      220.63      254.06      9.98 o
   3   2   6      685.89      686.08      7.07 o
   4   2   6      447.00      440.00      7.22 o
   5   2   6       35.47       45.78      3.02 o
   6   2   6       76.56       71.66      3.94 o
   7   2   6      668.14      577.04      6.72 o
   8   2   6        5.73        4.73      2.40 o
   9   2   6       64.48       71.94      3.34 o
  10   2   6        1.54        1.66      1.70 o
  11   2   6        6.97        6.35      2.00 o
  12   2   6       11.94        6.13      1.75 o
 -13   3   6        2.38        2.21      1.12 o
 -12   3   6        2.59        2.44      1.11 o
 -11   3   6       26.90       27.98      1.19 o
 -10   3   6        0.37        2.43      1.27 o
  -9   3   6      541.38      488.57     10.78 o
  -8   3   6       90.00       94.43      2.85 o
  -7   3   6      149.07      142.01      1.83 o
  -6   3   6      686.35      735.16      6.43 o
  -5   3   6     1292.83     1297.82     18.15 o
  -4   3   6      381.35      373.09      5.97 o
  -3   3   6      836.82      924.10      8.69 o
  -2   3   6     1559.27     1636.13     10.52 o
  -1   3   6      858.41      997.61     66.94 o
   0   3   6      467.96      455.53     23.00 o
   1   3   6     1257.45     1277.99     41.14 o
   2   3   6     1496.21     1397.20     57.76 o
   3   3   6      154.77      166.15      3.76 o
   4   3   6     1959.71     1901.62     68.47 o
   5   3   6      306.76      283.75      7.52 o
   6   3   6      977.53      823.89     10.39 o
   7   3   6      335.80      306.64     12.81 o
   8   3   6      646.82      599.11      9.13 o
   9   3   6       60.26       64.90      2.46 o
  10   3   6        6.20        7.17      1.72 o
  11   3   6      174.07      197.60      4.66 o
  12   3   6        5.50        3.79      1.52 o
 -12   4   6        0.05       -0.39      1.49 o
 -11   4   6        0.99        0.31      0.98 o
 -10   4   6      108.82      103.59      3.99 o
  -9   4   6        6.46        8.05      1.31 o
  -8   4   6      355.87      328.56      4.84 o
  -7   4   6      519.60      531.17      3.35 o
  -6   4   6       57.21       47.99      4.79 o
  -5   4   6       86.31       63.01      8.17 o
  -4   4   6       45.99       35.52      1.84 o
  -3   4   6      592.69      576.03      7.32 o
  -2   4   6       81.19      105.34      3.44 o
  -1   4   6      728.77      658.77      6.69 o
   0   4   6      196.26      228.55      4.17 o
   1   4   6     2848.38     2624.47     12.78 o
   2   4   6      128.87      123.04      3.16 o
   3   4   6      893.27      860.85      7.90 o
   4   4   6      273.59      264.60      3.58 o
   5   4   6      793.57      780.40      8.42 o
   6   4   6      637.90      611.20     14.20 o
   7   4   6      710.54      636.03     18.61 o
   8   4   6      116.01      111.19      4.89 o
   9   4   6        3.52        9.39      1.81 o
  10   4   6      174.04      198.19      6.37 o
  11   4   6       29.44       29.17      1.27 o
 -12   5   6        0.23       -0.15      1.40 o
 -11   5   6        8.30        9.26      1.43 o
 -10   5   6       22.33       21.83      1.81 o
  -9   5   6       37.51       34.40      1.64 o
  -8   5   6       11.07       13.82      1.29 o
  -7   5   6        1.04        3.09      1.16 o
  -6   5   6       40.51       39.21      1.83 o
  -5   5   6      127.36      117.02      2.93 o
  -4   5   6       83.24       81.40      2.56 o
  -3   5   6      109.79      110.07      3.91 o
  -2   5   6      469.63      455.67      6.25 o
  -1   5   6       30.00       42.11      2.59 o
   0   5   6       95.30       70.39      2.72 o
   1   5   6      769.86      771.44      7.20 o
   2   5   6      247.17      248.66      4.43 o
   3   5   6      915.52      917.07      8.24 o
   4   5   6       52.32       56.01      2.53 o
   5   5   6      390.37      369.58      4.55 o
   6   5   6       47.38       36.25      4.04 o
   7   5   6      145.61      142.31     10.28 o
   8   5   6       63.97       54.28      2.89 o
   9   5   6        2.75        4.75      2.12 o
  10   5   6       60.81       50.58      1.67 o
  11   5   6       15.02       15.61      1.26 o
 -12   6   6       11.16       12.49      1.45 o
 -11   6   6       23.00       23.92      1.54 o
 -10   6   6        0.41       -0.94      1.42 o
  -9   6   6        3.96        4.75      1.32 o
  -8   6   6       95.99       92.01      3.74 o
  -7   6   6        5.68        3.19      1.20 o
  -6   6   6      134.90      142.17      2.32 o
  -5   6   6      322.52      291.84      4.41 o
  -4   6   6      302.78      323.31      9.66 o
  -3   6   6      633.19      654.92      6.33 o
  -2   6   6     1071.22     1019.94      9.30 o
  -1   6   6      395.97      414.79     18.52 o
   0   6   6       15.12       13.35      1.91 o
   1   6   6      800.23      763.81      7.42 o
   2   6   6       25.35       36.37      2.28 o
   3   6   6      637.66      645.66      7.01 o
   4   6   6       57.40       61.58      2.52 o
   5   6   6      452.58      441.97     24.76 o
   6   6   6       22.32       27.15      3.64 o
   7   6   6       86.52       84.30      5.32 o
   8   6   6      135.78      114.68      3.54 o
   9   6   6      110.18      105.11      2.43 o
  10   6   6       55.56       50.89      1.58 o
  11   6   6       55.41       53.04      1.83 o
 -11   7   6       15.58       19.77      1.08 o
 -10   7   6        0.21        0.86      1.07 o
  -9   7   6       21.38       20.50      3.39 o
  -8   7   6        0.51        1.11      1.54 o
  -7   7   6       35.91       28.14      1.82 o
  -6   7   6       17.30       19.66      1.45 o
  -5   7   6      153.52      138.48      2.23 o
  -4   7   6      447.36      425.71      5.06 o
  -3   7   6      346.28      345.25      4.44 o
  -2   7   6      179.26      182.25     11.27 o
  -1   7   6      403.31      395.63     19.22 o
   0   7   6      408.05      403.59      5.78 o
   1   7   6      102.88       97.68      3.24 o
   2   7   6     1653.33     1503.67     10.40 o
   3   7   6       49.31       50.97      1.98 o
   4   7   6      133.43      135.09      4.12 o
   5   7   6      219.61      193.14      6.39 o
   6   7   6      660.05      547.98     57.70 o
   7   7   6      149.25      147.86     15.54 o
   8   7   6       82.32       82.51      2.37 o
   9   7   6      165.36      189.41      2.81 o
  10   7   6        4.57        3.49      1.19 o
 -11   8   6        6.14        5.85      0.98 o
 -10   8   6        0.05       -0.81      1.10 o
  -9   8   6        0.21        1.03      1.32 o
  -8   8   6       23.26       24.48      2.09 o
  -7   8   6       18.51       14.36      1.33 o
  -6   8   6       14.52       12.86      1.28 o
  -5   8   6       25.09       27.26      1.45 o
  -4   8   6       77.22       92.06      1.79 o
  -3   8   6        0.21        1.94      1.21 o
  -2   8   6       40.92       45.05      2.04 o
  -1   8   6      193.26      190.30      3.04 o
   0   8   6      405.54      399.86      7.08 o
   1   8   6      442.23      465.82      7.12 o
   2   8   6       94.30       90.01      2.30 o
   3   8   6       75.18       79.14      5.94 o
   4   8   6      238.13      240.01     16.95 o
   5   8   6       14.54       16.24      2.43 o
   6   8   6       51.68       49.26      2.80 o
   7   8   6       30.94       20.27      2.07 o
   8   8   6       62.38       63.47      2.67 o
   9   8   6        4.57        3.82      1.52 o
  10   8   6       93.11      108.64      2.40 o
 -11   9   6       10.02       10.13      1.92 o
 -10   9   6        1.73        1.20      1.10 o
  -9   9   6        4.11        6.62      1.29 o
  -8   9   6        8.70        6.44      1.32 o
  -7   9   6        0.07       -0.29      1.14 o
  -6   9   6        5.66        5.05      1.19 o
  -5   9   6       49.69       51.93      1.84 o
  -4   9   6       39.43       44.52      2.74 o
  -3   9   6        8.46        9.99      1.73 o
  -2   9   6       38.00       38.29      1.76 o
  -1   9   6      305.57      313.83      4.43 o
   0   9   6      202.10      183.81      2.41 o
   1   9   6       76.98       79.43      3.44 o
   2   9   6       20.48       18.02      1.86 o
   3   9   6      111.53       95.53      2.77 o
   4   9   6       86.35       64.34      3.56 o
   5   9   6       58.51       42.57      3.48 o
   6   9   6       82.22       65.67      4.06 o
   7   9   6        1.16        1.38      2.67 o
   8   9   6      159.65      152.84      4.47 o
   9   9   6        7.13       11.59      1.99 o
  10   9   6       44.19       28.51      1.52 o
 -10  10   6       23.08       24.89      1.67 o
  -9  10   6        8.25       11.22      1.44 o
  -8  10   6        2.05        3.11      1.15 o
  -7  10   6        9.20        5.98      1.40 o
  -6  10   6       46.34       35.71      1.74 o
  -5  10   6       31.77       23.53      1.61 o
  -4  10   6       77.17       64.12      2.37 o
  -3  10   6      121.53      111.93      4.21 o
  -2  10   6        0.24        3.06      4.22 o
  -1  10   6      611.27      623.86      6.04 o
   0  10   6      737.13      696.45      6.35 o
   1  10   6        6.45        8.05      1.72 o
   2  10   6       85.07       90.03      2.67 o
   3  10   6      127.33      125.93      3.18 o
   4  10   6       68.67       66.47      2.73 o
   5  10   6      213.69      174.11      5.43 o
   6  10   6       23.13       21.26      3.02 o
   7  10   6       39.11       39.48      3.10 o
   8  10   6       88.44       89.97      3.34 o
   9  10   6       97.60       95.04      3.39 o
  -9  11   6        0.45        1.19      1.44 o
  -8  11   6        0.18       -0.97      1.27 o
  -7  11   6        5.01        5.48      1.19 o
  -6  11   6        0.05       -0.97      1.28 o
  -5  11   6        1.08        3.79      1.38 o
  -4  11   6        5.23        2.64      1.73 o
  -3  11   6      176.11      156.36      3.32 o
  -2  11   6      486.34      490.52     11.68 o
  -1  11   6      282.11      268.04      4.15 o
   0  11   6       90.12       82.81      2.72 o
   1  11   6        1.10        1.17      3.02 o
   2  11   6        6.00       10.97      1.70 o
   3  11   6       76.95       84.51      2.74 o
   4  11   6      147.32      148.36      4.01 o
   5  11   6       76.39       81.71      3.87 o
   6  11   6        8.67        9.18      2.57 o
   7  11   6       89.72       98.51      3.62 o
   8  11   6        5.19        6.14      1.16 o
  -8  12   6        0.22        0.26      1.05 o
  -7  12   6        4.35        5.83      0.94 o
  -6  12   6        2.02        1.07      1.12 o
  -5  12   6       21.08       19.67      1.53 o
  -4  12   6       16.96       20.48      2.54 o
  -3  12   6        0.53        0.16      1.65 o
  -2  12   6       22.98       25.25      2.00 o
  -1  12   6      108.04      114.55      2.98 o
   0  12   6        2.61        3.57      1.73 o
   1  12   6        0.00        1.59      1.68 o
   2  12   6        8.78        8.02      1.78 o
   3  12   6       15.05        7.41      1.70 o
   4  12   6       36.52       37.47      2.13 o
   5  12   6       33.99       37.80      5.20 o
   6  12   6        8.44        7.43      1.40 o
   7  12   6       45.44       37.98      4.51 o
   8  12   6       16.04       17.70      1.35 o
  -7  13   6       23.86       24.49      5.30 o
  -6  13   6        0.81        0.62      1.20 o
  -5  13   6        5.85        4.62      1.01 o
  -4  13   6        1.91       -0.28      1.26 o
  -3  13   6        1.62        1.71      1.49 o
  -2  13   6        6.77        7.20      1.73 o
  -1  13   6        2.29        1.38      1.54 o
   0  13   6       15.35       15.31      2.70 o
   1  13   6       12.95       11.83      1.99 o
   2  13   6        2.38        1.67      1.55 o
   3  13   6        0.22       -0.63      1.57 o
   4  13   6      105.78      109.03      5.71 o
   5  13   6       32.33       41.45      5.20 o
   6  13   6        0.19        1.69      1.73 o
   7  13   6        0.17        0.53      1.21 o
  -6  14   6        1.39        1.76      1.38 o
  -5  14   6        1.80        1.27      1.67 o
  -4  14   6        1.24        1.28      1.13 o
  -3  14   6       14.52       13.67      1.44 o
  -2  14   6       37.78       45.66      4.48 o
  -1  14   6        2.73        3.73      1.47 o
   0  14   6        7.10        6.84      1.54 o
   1  14   6       60.61       64.19      2.20 o
   2  14   6        1.32        1.32      1.92 o
   3  14   6        2.26        2.50      1.42 o
   4  14   6       45.23       55.78      3.64 o
   5  14   6       44.83       54.85      2.31 o
  -5  15   6       10.22       13.93      1.34 o
  -4  15   6        7.36        7.57      1.51 o
  -3  15   6        1.71        0.61      1.49 o
  -2  15   6        1.00       -0.02      2.03 o
  -1  15   6        0.11        1.73      1.22 o
   0  15   6        6.47        6.70      1.29 o
   1  15   6        3.92        4.12      1.26 o
   2  15   6        3.22        8.30      1.25 o
   3  15   6        1.64        3.14      1.20 o
  -2  16   6        4.04        5.34      1.18 o
  -1  16   6        0.35        1.34      1.20 o
 -12   1   7        0.93        3.06      0.76 o
 -11   1   7       55.91       52.53      1.76 o
 -10   1   7       16.91       15.90      1.20 o
  -9   1   7      147.91      132.24      2.05 o
  -8   1   7       11.39       11.74      1.16 o
  -7   1   7      149.71      148.55      2.25 o
  -6   1   7      338.56      337.89      5.40 o
  -5   1   7      386.91      449.56      3.72 o
  -4   1   7      841.50      857.02     25.18 o
  -3   1   7     1244.77     1334.88     71.44 o
  -2   1   7      155.90      142.73     10.26 o
  -1   1   7       53.42       71.95      1.82 o
   0   1   7     1550.18     1567.58     18.01 o
   1   1   7      143.92      148.02      5.16 o
   2   1   7     2020.91     1927.04     12.08 o
   3   1   7      297.00      337.59      7.71 o
   4   1   7     1226.48     1123.66      6.79 o
   5   1   7      758.80      730.30      8.88 o
   6   1   7     1777.06     1424.03      9.20 o
   7   1   7      167.73      151.76      4.93 o
   8   1   7      127.29      134.86      6.06 o
   9   1   7      271.97      297.09      7.49 o
  10   1   7        3.23        4.61      2.28 o
  11   1   7      116.81      141.14      2.79 o
 -12   2   7        1.64        1.93      0.78 o
 -11   2   7       18.90       15.64      1.05 o
 -10   2   7      145.70      144.39      2.36 o
  -9   2   7        6.41        7.88      1.07 o
  -8   2   7      229.37      229.21      2.77 o
  -7   2   7       11.24       14.25      1.30 o
  -6   2   7       55.02       46.55      2.17 o
  -5   2   7      361.14      364.29      4.74 o
  -4   2   7      410.81      432.79      6.48 o
  -3   2   7       56.69       48.34      2.59 o
  -2   2   7        1.24        1.33      1.08 o
  -1   2   7     3024.41     3059.19     42.09 o
   0   2   7       19.10       36.02      3.07 o
   1   2   7     2191.41     2162.14     64.55 o
   2   2   7      904.21      834.65     32.86 o
   3   2   7     1469.60     1414.52     10.76 o
   4   2   7      374.54      374.20      6.18 o
   5   2   7     1270.12     1234.08     11.31 o
   6   2   7      247.93      200.64      3.73 o
   7   2   7        9.15        7.16      2.24 o
   8   2   7      389.60      363.26     11.47 o
   9   2   7       12.49       13.51      2.01 o
  10   2   7      186.24      215.45      3.97 o
  11   2   7        5.86        7.54      1.14 o
 -12   3   7        0.00       -0.30      1.27 o
 -11   3   7        4.79        4.04      1.05 o
 -10   3   7       20.77       20.96      1.79 o
  -9   3   7       12.62       11.61      1.29 o
  -8   3   7        3.28        4.29      1.20 o
  -7   3   7       12.73       10.27      1.14 o
  -6   3   7       11.66       18.11      1.25 o
  -5   3   7      159.69      154.33      6.78 o
  -4   3   7        5.92        4.22      2.09 o
  -3   3   7      206.60      218.81      4.79 o
  -2   3   7      834.59      761.94      7.78 o
  -1   3   7      120.72      150.49      3.81 o
   0   3   7      644.72      690.90     49.24 o
   1   3   7      165.25      191.72     18.95 o
   2   3   7       10.17       12.13      2.10 o
   3   3   7      250.16      229.00      4.74 o
   4   3   7      133.73      121.22      2.72 o
   5   3   7      274.92      257.76      4.47 o
   6   3   7        1.66        5.45      2.02 o
   7   3   7       47.27       40.74      2.63 o
   8   3   7        1.85        2.62      1.85 o
   9   3   7      156.15      190.42      6.75 o
  10   3   7        1.46        1.97      1.31 o
  11   3   7        0.10        2.54      2.16 o
 -12   4   7       13.81       14.30      1.49 o
 -11   4   7       37.52       31.00      2.51 o
 -10   4   7        8.50        6.85      1.19 o
  -9   4   7        5.64        6.35      1.31 o
  -8   4   7       27.49       27.23      1.46 o
  -7   4   7        0.02       -0.10      1.03 o
  -6   4   7       25.78       25.56      1.05 o
  -5   4   7       14.04       23.51      2.78 o
  -4   4   7       27.57       27.88      1.83 o
  -3   4   7      907.39      921.75      9.47 o
  -2   4   7      734.90      775.72      8.12 o
  -1   4   7       40.46       32.10      2.36 o
   0   4   7        7.28        7.54      1.97 o
   1   4   7      324.86      306.71      4.96 o
   2   4   7      209.26      215.27      4.46 o
   3   4   7      264.30      248.61      4.86 o
   4   4   7       14.86       14.59      1.77 o
   5   4   7      104.38       85.68      2.25 o
   6   4   7       14.15       16.09      2.47 o
   7   4   7       75.89       65.77      5.45 o
   8   4   7       21.87       16.33      2.46 o
   9   4   7      206.21      200.83      7.28 o
  10   4   7        2.23       -0.56      1.91 o
  11   4   7       71.30       79.78      5.59 o
 -12   5   7        3.85        4.02      1.17 o
 -11   5   7       31.18       29.53      4.06 o
 -10   5   7        5.09        6.14      1.52 o
  -9   5   7       30.91       34.59      1.99 o
  -8   5   7        0.72        2.77      1.19 o
  -7   5   7      107.35       96.55      2.92 o
  -6   5   7      118.28      121.39      2.15 o
  -5   5   7      616.52      627.66     10.81 o
  -4   5   7       81.34       82.58      4.72 o
  -3   5   7      516.39      509.06      7.36 o
  -2   5   7     2835.62     2644.84     15.01 o
  -1   5   7     1217.46     1204.23     10.07 o
   0   5   7      279.89      257.52      4.83 o
   1   5   7       16.99       11.83      1.86 o
   2   5   7      716.83      690.15      7.54 o
   3   5   7      323.19      317.80      5.43 o
   4   5   7     1201.88     1122.45      8.02 o
   5   5   7      141.90      133.94      2.80 o
   6   5   7      390.60      358.70      7.41 o
   7   5   7      347.35      333.88      4.82 o
   8   5   7      129.20      129.78      3.59 o
   9   5   7      267.93      290.44      4.59 o
  10   5   7        2.40        2.40      1.49 o
 -11   6   7       23.00       28.09      1.43 o
 -10   6   7        6.01        4.83      1.34 o
  -9   6   7        0.17        1.15      1.43 o
  -8   6   7       87.52       87.34      4.22 o
  -7   6   7       42.65       37.19      2.33 o
  -6   6   7        7.58        8.38      1.23 o
  -5   6   7       33.25       28.81      1.30 o
  -4   6   7        8.54        8.29      1.36 o
  -3   6   7       97.35       90.49      5.22 o
  -2   6   7      151.52      121.67      3.79 o
  -1   6   7      367.66      347.40      5.78 o
   0   6   7       86.75       98.59      3.47 o
   1   6   7      776.40      735.16      7.87 o
   2   6   7      121.10      121.06      3.51 o
   3   6   7      786.04      730.22     23.16 o
   4   6   7      148.99      162.35      3.65 o
   5   6   7      352.87      312.04      6.46 o
   6   6   7      267.56      253.73      4.94 o
   7   6   7       49.96       40.57      2.08 o
   8   6   7      286.59      322.60      4.41 o
   9   6   7        0.64        0.52      1.27 o
  10   6   7       81.32       94.49      2.50 o
 -11   7   7        0.69        0.79      1.26 o
 -10   7   7        6.82        5.47      1.45 o
  -9   7   7        0.00        0.44      1.78 o
  -8   7   7        1.47        1.00      1.34 o
  -7   7   7        1.00        1.13      1.41 o
  -6   7   7        2.22        2.09      1.36 o
  -5   7   7        6.20        9.87      3.78 o
  -4   7   7       29.11       31.36      1.35 o
  -3   7   7       35.90       41.45      1.57 o
  -2   7   7        0.95       10.61      3.59 o
  -1   7   7      100.07       88.51      3.36 o
   0   7   7      293.38      315.32     10.49 o
   1   7   7       26.56       24.04      2.20 o
   2   7   7      260.99      246.22      5.04 o
   3   7   7       55.46       50.63      1.85 o
   4   7   7      117.40      117.02      3.38 o
   5   7   7        0.84        1.91      1.97 o
   6   7   7      129.79       98.20      4.87 o
   7   7   7       15.39       16.93      1.70 o
   8   7   7      146.96      145.35      3.86 o
   9   7   7        0.19        0.24      1.27 o
  10   7   7       79.44       81.81      2.47 o
 -11   8   7        0.18       -0.65      0.65 o
 -10   8   7       16.95       17.35      2.53 o
  -9   8   7        0.45        1.37      1.20 o
  -8   8   7       27.77       33.73      2.32 o
  -7   8   7        0.09       -0.24      1.16 o
  -6   8   7        8.69        8.28      1.28 o
  -5   8   7       52.97       48.72      2.29 o
  -4   8   7       62.01       67.23      2.68 o
  -3   8   7       51.70       52.55      1.96 o
  -2   8   7      488.81      480.71      3.72 o
  -1   8   7      101.94      119.83      2.39 o
   0   8   7     1089.74     1098.16      6.76 o
   1   8   7       20.89       23.91      1.58 o
   2   8   7       34.00       28.15      2.68 o
   3   8   7      474.13      417.15      7.34 o
   4   8   7       26.25       30.05      3.34 o
   5   8   7      431.41      334.89      7.07 o
   6   8   7       56.03       57.27      3.89 o
   7   8   7      160.40      139.16      4.68 o
   8   8   7       86.55       80.72      3.35 o
   9   8   7       19.49       16.66      1.37 o
  10   8   7       14.56       11.04      1.16 o
 -10   9   7       10.55       10.49      1.04 o
  -9   9   7        0.30        1.70      1.18 o
  -8   9   7        3.10        2.24      0.97 o
  -7   9   7        7.94        7.93      1.14 o
  -6   9   7       24.08       19.53      1.34 o
  -5   9   7       13.51       13.08      1.52 o
  -4   9   7      369.82      375.46      5.46 o
  -3   9   7      141.57      146.59      6.07 o
  -2   9   7      233.59      237.90      4.20 o
  -1   9   7      143.71      145.94      3.35 o
   0   9   7       31.84       33.12      2.38 o
   1   9   7      473.92      489.55      7.36 o
   2   9   7      163.68      156.64      8.96 o
   3   9   7       54.71       60.41      3.41 o
   4   9   7        1.02        2.33      2.52 o
   5   9   7      324.06      275.38      6.46 o
   6   9   7       50.39       41.38      3.37 o
   7   9   7       41.36       52.21      3.24 o
   8   9   7        1.85       -0.02      1.96 o
   9   9   7       81.73       82.76      1.65 o
  -9  10   7        0.00       -1.04      1.04 o
  -8  10   7        1.55        1.48      1.05 o
  -7  10   7       32.26       30.50      1.55 o
  -6  10   7        8.08        5.93      1.43 o
  -5  10   7       26.25       22.49      1.94 o
  -4  10   7       75.68       85.94      2.84 o
  -3  10   7       20.71       21.23      2.24 o
  -2  10   7        1.81        3.16      1.91 o
  -1  10   7       97.57      106.99      3.01 o
   0  10   7       77.31       71.35      3.69 o
   1  10   7      105.20      103.96      3.00 o
   2  10   7       32.37       35.53      2.91 o
   3  10   7       24.64       19.54      1.81 o
   4  10   7       45.90       45.82      2.40 o
   5  10   7       11.63       10.83      2.80 o
   6  10   7      117.26      124.85      4.42 o
   7  10   7        8.62        7.96      2.27 o
   8  10   7       13.12       14.36      1.32 o
  -9  11   7        8.10        7.27      1.08 o
  -8  11   7        0.00        0.05      0.85 o
  -7  11   7        8.56        6.75      1.62 o
  -6  11   7       13.80       12.85      1.34 o
  -5  11   7        5.41        5.57      1.57 o
  -4  11   7        8.98        6.70      1.87 o
  -3  11   7        8.44        7.30      1.84 o
  -2  11   7       10.27       11.26      1.91 o
  -1  11   7       94.50       88.00      2.77 o
   0  11   7       34.41       31.10      2.22 o
   1  11   7        1.38        1.21      1.59 o
   2  11   7      122.27      117.24      3.11 o
   3  11   7       21.58       18.38      1.94 o
   4  11   7       59.26       55.53      2.36 o
   5  11   7        1.26       -0.80      1.53 o
   6  11   7       66.60       59.16      2.11 o
   7  11   7        0.96        0.08      1.18 o
   8  11   7       31.94       26.45      1.51 o
  -8  12   7        0.09        1.38      1.14 o
  -7  12   7        0.41        0.00      0.70 o
  -6  12   7        2.44        1.80      1.04 o
  -5  12   7       43.61       37.21      1.79 o
  -4  12   7       72.19       68.06      2.34 o
  -3  12   7        3.25        3.96      1.67 o
  -2  12   7       69.12       71.70      3.62 o
  -1  12   7        9.01        8.68      1.82 o
   0  12   7       38.73       34.93      2.13 o
   1  12   7      185.35      193.67      3.63 o
   2  12   7        0.34        1.06      1.68 o
   3  12   7       48.84       44.29      2.70 o
   4  12   7       16.45       12.24      2.78 o
   5  12   7       17.25       16.59      2.52 o
   6  12   7       60.34       80.46      3.05 o
   7  12   7       31.83       35.14      1.93 o
  -7  13   7        0.41        0.42      1.13 o
  -6  13   7        0.05       -0.67      0.89 o
  -5  13   7        7.62        3.54      1.13 o
  -4  13   7        7.20        6.74      1.32 o
  -3  13   7        6.11        4.37      1.52 o
  -2  13   7       20.13       25.07      1.92 o
  -1  13   7       22.05       21.62      2.06 o
   0  13   7       42.24       40.72      2.13 o
   1  13   7       36.87       46.82      2.25 o
   2  13   7        0.27       -1.62      1.62 o
   3  13   7        3.14        2.59      1.53 o
   4  13   7        1.66        0.68      2.22 o
   5  13   7       49.21       67.68      2.75 o
   6  13   7        2.27        4.07      1.45 o
  -5  14   7        0.01        0.39      1.36 o
  -4  14   7        0.71        0.69      0.96 o
  -3  14   7        5.67        3.06      1.10 o
  -2  14   7       24.97       22.37      1.55 o
  -1  14   7        8.44       15.30      1.60 o
   0  14   7        7.53       15.07      2.06 o
   1  14   7        1.67        2.33      1.41 o
   2  14   7        4.37        4.43      1.41 o
   3  14   7        0.22        1.37      1.26 o
   4  14   7        0.06       -0.95      1.54 o
  -3  15   7        6.41        4.70      1.34 o
  -2  15   7        5.68        4.86      1.42 o
  -1  15   7        0.07        1.71      1.35 o
   0  15   7        1.30        1.34      1.02 o
   1  15   7        6.40        6.20      1.10 o
 -12   0   8        5.60        9.84      1.03 o
 -11   0   8        1.41        3.06      1.88 o
 -10   0   8       84.99       81.75      3.00 o
  -9   0   8        1.83        1.18      1.57 o
  -8   0   8      213.19      214.26      3.63 o
  -7   0   8      233.88      253.88      4.14 o
  -6   0   8     1033.34     1058.98     11.87 o
  -5   0   8       10.99       10.74      1.75 o
  -4   0   8      289.53      335.02      5.74 o
  -3   0   8      728.15      790.13      8.14 o
  -2   0   8      119.47      160.06      3.85 o
  -1   0   8     1681.09     1755.41     11.36 o
   0   0   8       44.76       51.37      2.55 o
   1   0   8      107.43       95.68      3.25 o
   2   0   8      780.45      719.34      8.00 o
   3   0   8     4129.81     3556.89     17.94 o
   4   0   8      562.72      555.37      7.17 o
   5   0   8      167.81      164.35      2.93 o
   6   0   8        3.75        2.93      2.22 o
   7   0   8       51.94       47.39      4.64 o
   8   0   8      629.92      682.54     10.75 o
   9   0   8       35.68       44.93      4.10 o
  10   0   8       95.95      111.57      4.07 o
  11   0   8        0.02        2.56      1.34 o
 -12   1   8        1.05        1.46      0.66 o
 -11   1   8        0.98        2.43      0.87 o
 -10   1   8        1.42        1.65      1.00 o
  -9   1   8        0.14        0.57      0.97 o
  -8   1   8        3.58        5.40      1.28 o
  -7   1   8       16.83       13.72      1.19 o
  -6   1   8       11.97       12.18      1.14 o
  -5   1   8        0.25        1.54      1.14 o
  -4   1   8      152.18      139.09      3.94 o
  -3   1   8        7.59        5.97      1.38 o
  -2   1   8      402.49      399.56     20.69 o
  -1   1   8       27.98       34.14      2.28 o
   0   1   8     1049.30     1073.80     27.34 o
   1   1   8      300.53      296.92      3.63 o
   2   1   8     1346.14     1278.87      9.86 o
   3   1   8      465.04      459.48      4.86 o
   4   1   8      377.64      379.84      5.70 o
   5   1   8      300.12      313.15      9.02 o
   6   1   8       57.17       61.37      2.37 o
   7   1   8      519.56      545.79     11.06 o
   8   1   8        2.90        3.96      1.80 o
   9   1   8      151.65      176.06      4.01 o
  10   1   8        3.64        5.43      1.93 o
  11   1   8       45.12       52.23      3.48 o
 -12   2   8        2.46        1.77      1.12 o
 -11   2   8        2.39        2.78      0.99 o
 -10   2   8       12.96       11.39      1.29 o
  -9   2   8        0.13        0.91      1.11 o
  -8   2   8        4.94        5.68      1.41 o
  -7   2   8       77.63       71.61      2.04 o
  -6   2   8       57.46       65.16      1.65 o
  -5   2   8        2.79        7.25      2.48 o
  -4   2   8       11.50       13.09      2.22 o
  -3   2   8       90.25       86.93      3.55 o
  -2   2   8      136.93      154.18      4.02 o
  -1   2   8       31.72       29.77      3.26 o
   0   2   8      137.73      128.04      2.51 o
   1   2   8        2.13        5.43      1.37 o
   2   2   8       78.13       84.91      2.63 o
   3   2   8        6.61       15.23      2.67 o
   4   2   8      377.86      393.91      6.00 o
   5   2   8      820.16      725.51     30.40 o
   6   2   8      167.87      142.51      3.91 o
   7   2   8       37.26       36.89      3.28 o
   8   2   8       15.92       13.79      2.26 o
   9   2   8       23.61       27.17      1.79 o
  10   2   8        8.06        9.62      1.71 o
  11   2   8        7.30        9.67      1.43 o
 -12   3   8        3.06        3.36      0.85 o
 -11   3   8       92.42       96.35      4.66 o
 -10   3   8       53.75       49.92      1.90 o
  -9   3   8       12.35       15.96      1.26 o
  -8   3   8      101.78       78.91      1.90 o
  -7   3   8      159.99      149.56      2.39 o
  -6   3   8      377.19      399.95      6.87 o
  -5   3   8      401.70      451.59      7.02 o
  -4   3   8      640.85      626.33      8.26 o
  -3   3   8      421.18      422.09      6.54 o
  -2   3   8      854.24      834.24      8.82 o
  -1   3   8       12.83        9.65      2.25 o
   0   3   8     1625.64     1603.57     11.55 o
   1   3   8       56.42       53.59      8.22 o
   2   3   8     1052.42     1064.01      9.71 o
   3   3   8      281.29      282.65      5.49 o
   4   3   8      477.98      460.01      5.21 o
   5   3   8     1104.04      942.89     12.26 o
   6   3   8      156.99      131.02      4.15 o
   7   3   8      164.97      151.91     12.05 o
   8   3   8       10.93       11.68      2.25 o
   9   3   8      335.33      358.43      6.39 o
  10   3   8        1.15        1.25      1.29 o
 -12   4   8       18.74       14.58      0.87 o
 -11   4   8        0.55        1.87      1.14 o
 -10   4   8       21.57       21.32      1.44 o
  -9   4   8        0.39        0.50      1.20 o
  -8   4   8      104.50      101.63      1.99 o
  -7   4   8       13.88       19.79      1.41 o
  -6   4   8        6.79       11.44      1.75 o
  -5   4   8      367.21      383.34      4.43 o
  -4   4   8        0.76        3.16      1.38 o
  -3   4   8      195.04      181.21      4.85 o
  -2   4   8        9.78        8.79      2.19 o
  -1   4   8      155.21      150.79      4.04 o
   0   4   8        7.31       14.55      2.27 o
   1   4   8     1241.61     1109.91      9.66 o
   2   4   8      116.28      121.11      3.67 o
   3   4   8      845.47      793.36     20.60 o
   4   4   8      241.49      255.63      4.89 o
   5   4   8      890.54      741.00      7.22 o
   6   4   8      132.45      131.13      9.12 o
   7   4   8       46.35       54.61      2.92 o
   8   4   8      358.03      341.69      5.15 o
   9   4   8       59.63       68.87      3.66 o
  10   4   8       77.31       87.28      1.66 o
 -11   5   8        4.30        3.45      0.82 o
 -10   5   8       11.10        7.79      1.39 o
  -9   5   8       20.13       17.24      1.65 o
  -8   5   8        4.72        4.43      1.20 o
  -7   5   8        4.20        3.02      1.28 o
  -6   5   8       22.24       23.22      1.60 o
  -5   5   8       53.59       54.14      2.13 o
  -4   5   8       21.91       17.67      1.18 o
  -3   5   8        1.50        4.22      1.96 o
  -2   5   8        4.83        6.08      1.84 o
  -1   5   8       14.66       13.48      2.16 o
   0   5   8       57.46       66.89      3.23 o
   1   5   8      382.88      380.00      5.84 o
   2   5   8      253.86      257.82      4.90 o
   3   5   8       29.41       33.55      1.59 o
   4   5   8      300.10      275.01      9.54 o
   5   5   8       17.02       22.78      1.89 o
   6   5   8      235.54      189.32     13.31 o
   7   5   8        7.04        5.57      2.27 o
   8   5   8       65.16       47.07      4.52 o
   9   5   8        1.83        5.10      1.73 o
  10   5   8        6.92        6.38      0.97 o
 -11   6   8        0.39        0.23      0.96 o
 -10   6   8        1.57        1.29      0.97 o
  -9   6   8        1.99        1.74      1.37 o
  -8   6   8        9.48       10.39      1.29 o
  -7   6   8       35.61       35.37      2.00 o
  -6   6   8       11.22       17.54      1.36 o
  -5   6   8      106.08      102.84      2.97 o
  -4   6   8      116.16      135.87     10.26 o
  -3   6   8        0.74        1.26      1.01 o
  -2   6   8        8.70        9.05      1.31 o
  -1   6   8        5.25        5.30      2.35 o
   0   6   8        0.34        1.64      2.16 o
   1   6   8       66.55       77.03      2.44 o
   2   6   8       32.49       35.29      1.64 o
   3   6   8      190.90      172.60      4.92 o
   4   6   8       77.42       62.15      2.23 o
   5   6   8       47.34       46.85      2.14 o
   6   6   8       85.92       80.45      2.76 o
   7   6   8      104.86       95.60     10.22 o
   8   6   8       50.07       51.76      3.08 o
   9   6   8       79.18       85.88      2.25 o
  10   6   8       54.18       56.02      1.74 o
 -11   7   8        6.48        8.04      0.82 o
 -10   7   8        0.17        0.13      1.19 o
  -9   7   8        0.08       -0.84      1.95 o
  -8   7   8        1.07        0.62      1.27 o
  -7   7   8        4.51        4.18      1.39 o
  -6   7   8       69.24       54.28      1.66 o
  -5   7   8      150.84      143.13      3.51 o
  -4   7   8      148.68      150.24      3.60 o
  -3   7   8      123.10      112.74      2.45 o
  -2   7   8      202.83      207.40      5.02 o
  -1   7   8      103.70       98.82      2.32 o
   0   7   8      853.34      866.14      8.38 o
   1   7   8      357.66      373.95     14.48 o
   2   7   8      333.30      353.04      8.03 o
   3   7   8      154.58      163.90      3.58 o
   4   7   8       94.07       84.62      3.82 o
   5   7   8      291.63      254.87      6.08 o
   6   7   8       60.49       44.91      2.30 o
   7   7   8      156.83      170.72      3.49 o
   8   7   8        5.17        5.11      1.19 o
   9   7   8      118.58      129.72      3.35 o
 -10   8   8        6.33        7.01      1.08 o
  -9   8   8        3.43        3.56      1.36 o
  -8   8   8        1.50        2.10      1.01 o
  -7   8   8       63.84       63.38      2.67 o
  -6   8   8       67.77       69.80      2.02 o
  -5   8   8       23.17       24.31      3.13 o
  -4   8   8       88.00       90.47      3.16 o
  -3   8   8        2.68        2.24      1.45 o
  -2   8   8      469.43      463.27      5.88 o
  -1   8   8      461.94      468.02      6.99 o
   0   8   8        0.96        1.66      2.05 o
   1   8   8       74.67       91.11      5.79 o
   2   8   8      229.42      254.89      4.22 o
   3   8   8      169.37      146.06      4.20 o
   4   8   8       99.93      114.96      3.25 o
   5   8   8       14.29       10.37      2.70 o
   6   8   8       88.46       98.61      4.04 o
   7   8   8       38.07       37.01      2.11 o
   8   8   8      116.23      142.54      3.09 o
   9   8   8       50.76       59.89      2.17 o
  -9   9   8        5.30        4.86      1.45 o
  -8   9   8        0.97        0.27      0.85 o
  -7   9   8       16.13       14.48      2.02 o
  -6   9   8        1.71        1.63      1.16 o
  -5   9   8        1.07        1.92      1.70 o
  -4   9   8      110.24      108.55      2.89 o
  -3   9   8      390.30      398.79      5.24 o
  -2   9   8        1.67        1.64      1.46 o
  -1   9   8       68.84       62.32      2.63 o
   0   9   8      303.06      307.95      4.59 o
   1   9   8        0.20        1.75      2.02 o
   2   9   8      297.09      296.03     16.72 o
   3   9   8        6.70        5.79      1.83 o
   4   9   8       36.89       38.05      2.29 o
   5   9   8       20.16       16.34      1.95 o
   6   9   8      212.80      201.75      4.16 o
   7   9   8        0.21        0.63      1.45 o
   8   9   8       25.61       21.77      1.29 o
  -9  10   8        0.06        0.86      0.86 o
  -8  10   8        0.64        1.93      1.14 o
  -7  10   8        8.07        5.27      0.91 o
  -6  10   8        1.70        0.85      1.13 o
  -5  10   8       90.82       73.60      1.91 o
  -4  10   8       13.24       13.91      1.79 o
  -3  10   8       52.37       51.83      2.57 o
  -2  10   8       39.78       38.19      2.53 o
  -1  10   8        1.18        2.01      1.73 o
   0  10   8        4.94        3.10      1.70 o
   1  10   8       24.36       27.27      2.10 o
   2  10   8       24.21       26.31      3.08 o
   3  10   8       57.24       52.82      2.90 o
   4  10   8       38.52       47.36      2.34 o
   5  10   8       59.79       42.84      2.27 o
   6  10   8       75.18       90.50      2.53 o
   7  10   8       43.01       47.65      1.75 o
   8  10   8       57.51       51.29      1.73 o
  -8  11   8        4.82        4.35      1.15 o
  -7  11   8       11.27       13.23      3.22 o
  -6  11   8       12.26        7.31      1.98 o
  -5  11   8       54.00       48.26      3.43 o
  -4  11   8       77.83       80.20      2.43 o
  -3  11   8       83.26       79.78      6.34 o
  -2  11   8        0.44        1.55      1.73 o
  -1  11   8        6.35        4.32      1.78 o
   0  11   8        1.21        1.73      1.71 o
   1  11   8       13.71       16.60      1.90 o
   2  11   8       21.70       23.61      2.01 o
   3  11   8       56.75       59.17      3.52 o
   4  11   8       26.90       32.85      2.95 o
   5  11   8       53.34       54.14      2.01 o
   6  11   8       15.44       16.78      1.69 o
   7  11   8        1.96        2.69      1.23 o
  -7  12   8        1.77        2.26      1.22 o
  -6  12   8        0.12       -0.15      1.06 o
  -5  12   8        4.35        3.07      1.24 o
  -4  12   8        0.21        1.00      1.35 o
  -3  12   8        6.34        4.73      1.42 o
  -2  12   8        8.73        8.61      2.03 o
  -1  12   8        6.88        3.78      1.74 o
   0  12   8       27.10       27.46      2.05 o
   1  12   8        0.81        1.87      1.72 o
   2  12   8       57.39       68.00      2.97 o
   3  12   8       13.78       12.86      2.54 o
   4  12   8        7.45        9.05      2.42 o
   5  12   8       75.64       78.96      3.06 o
   6  12   8       12.34       18.54      1.70 o
  -6  13   8        7.82        7.00      1.22 o
  -5  13   8       28.83       26.26      3.79 o
  -4  13   8       25.37       23.39      1.37 o
  -3  13   8       11.20        7.37      1.29 o
  -2  13   8       10.98        9.61      1.37 o
  -1  13   8        0.12        0.65      1.59 o
   0  13   8        0.46        1.93      1.55 o
   1  13   8        0.24        2.87      1.55 o
   2  13   8       36.71       42.92      3.45 o
   3  13   8        1.99        2.88      1.99 o
   4  13   8       14.00       12.40      2.04 o
   5  13   8       25.18       32.89      1.86 o
  -4  14   8       19.08       21.31      1.49 o
  -3  14   8        0.03       -0.37      0.99 o
  -2  14   8        5.24        4.77      1.05 o
  -1  14   8       20.92       28.77      1.37 o
   0  14   8        9.05        7.77      1.77 o
   1  14   8       30.97       35.28      2.17 o
   2  14   8        5.76        7.27      1.71 o
   3  14   8        6.23        5.35      1.61 o
 -11   1   9       22.61       25.92      1.30 o
 -10   1   9        0.05        1.33      1.03 o
  -9   1   9       12.49       13.84      1.38 o
  -8   1   9       73.21       73.43      1.66 o
  -7   1   9       24.86       26.30      1.53 o
  -6   1   9      248.15      237.90      2.47 o
  -5   1   9        3.44        4.30      0.92 o
  -4   1   9      582.83      656.92      3.77 o
  -3   1   9        0.72        1.51      2.06 o
  -2   1   9      125.76      138.42      3.18 o
  -1   1   9      225.24      256.79     12.44 o
   0   1   9     1329.33     1400.93     55.50 o
   1   1   9       40.05       43.89      4.75 o
   2   1   9      862.88      841.56      6.53 o
   3   1   9      110.07      111.98      1.88 o
   4   1   9      105.29      100.33      2.59 o
   5   1   9      975.16      888.99     23.44 o
   6   1   9       53.70       48.02      2.30 o
   7   1   9      480.75      536.45     12.23 o
   8   1   9       13.41       18.18      1.49 o
   9   1   9      102.71       95.53      2.26 o
  10   1   9        0.04        1.95      1.01 o
 -11   2   9        0.04        1.11      0.75 o
 -10   2   9        8.37       11.41      1.13 o
  -9   2   9        0.49        1.71      1.08 o
  -8   2   9       61.23       59.62      2.02 o
  -7   2   9        1.68        2.94      1.22 o
  -6   2   9      252.64      258.93      3.34 o
  -5   2   9       12.54       14.09      1.29 o
  -4   2   9       63.59       64.82      1.85 o
  -3   2   9      373.38      417.14      6.93 o
  -2   2   9       55.68       59.65      3.45 o
  -1   2   9      496.48      512.87      7.13 o
   0   2   9       83.04       95.61     14.39 o
   1   2   9      350.35      341.02     21.04 o
   2   2   9      211.49      223.82      5.39 o
   3   2   9     1045.93      971.06      6.44 o
   4   2   9        4.32        6.51      1.84 o
   5   2   9        3.22        1.54      1.66 o
   6   2   9      203.39      165.01      5.11 o
   7   2   9        3.20        5.33      2.47 o
   8   2   9      119.17      119.73      3.38 o
   9   2   9        2.31        4.72      1.05 o
  10   2   9      190.00      194.31     23.12 o
 -11   3   9        2.56        2.39      0.70 o
 -10   3   9        4.09        4.07      1.02 o
  -9   3   9        0.11       -0.48      1.05 o
  -8   3   9       20.67       20.17      1.58 o
  -7   3   9        1.44       -0.65      1.24 o
  -6   3   9        0.27        0.26      1.20 o
  -5   3   9        0.81        4.13      1.82 o
  -4   3   9      131.20      129.32      1.78 o
  -3   3   9       67.85       70.22      2.64 o
  -2   3   9      445.30      437.21      6.81 o
  -1   3   9       24.42       33.09      3.01 o
   0   3   9      181.84      168.81      4.43 o
   1   3   9        7.24       10.97      2.54 o
   2   3   9       28.16       24.33      1.48 o
   3   3   9      270.87      268.57      4.08 o
   4   3   9       11.50       12.92      1.55 o
   5   3   9        3.46        4.61      1.58 o
   6   3   9       24.88       18.79      1.91 o
   7   3   9      117.83      108.91      3.72 o
   8   3   9        4.71        4.50      1.33 o
   9   3   9       52.90       65.26      1.88 o
  10   3   9        8.67       13.10      1.65 o
 -11   4   9        0.08        0.85      0.71 o
 -10   4   9        0.21        0.76      0.86 o
  -9   4   9        6.38        6.67      1.02 o
  -8   4   9       17.29       14.41      1.22 o
  -7   4   9        2.76        0.44      1.17 o
  -6   4   9        3.54        4.06      1.25 o
  -5   4   9      102.30      103.25      2.00 o
  -4   4   9      221.63      234.93      3.11 o
  -3   4   9       15.74       13.46      1.16 o
  -2   4   9       31.78       33.54      1.42 o
  -1   4   9      190.11      198.22     12.11 o
   0   4   9        4.90        8.23      2.36 o
   1   4   9      219.03      225.87      5.20 o
   2   4   9       33.37       34.42      1.50 o
   3   4   9      244.27      211.25      4.48 o
   4   4   9        0.24        3.25      1.42 o
   5   4   9      180.35      143.39      3.16 o
   6   4   9        6.08        4.64      1.41 o
   7   4   9      259.50      240.88      3.58 o
   8   4   9       63.84       60.75      1.85 o
   9   4   9      193.07      230.66      3.08 o
 -11   5   9       10.08       12.71      1.35 o
 -10   5   9        0.21       -0.46      1.10 o
  -9   5   9        0.74        2.33      1.18 o
  -8   5   9       35.88       37.07      2.51 o
  -7   5   9       42.36       33.78      1.52 o
  -6   5   9       38.60       32.73      1.43 o
  -5   5   9       57.41       50.98      1.57 o
  -4   5   9      283.73      280.58      3.32 o
  -3   5   9       98.35      101.91      1.93 o
  -2   5   9      289.83      313.66      5.96 o
  -1   5   9        1.19        0.77      1.20 o
   0   5   9      398.86      443.80      4.84 o
   1   5   9       91.28      103.88      2.32 o
   2   5   9      451.67      444.70      5.18 o
   3   5   9      289.86      319.31     15.10 o
   4   5   9       36.65       39.99      2.92 o
   5   5   9      516.38      409.25      5.96 o
   6   5   9       30.08       17.62      1.85 o
   7   5   9      305.97      292.23      4.71 o
   8   5   9       14.00       17.41      1.92 o
   9   5   9      103.67      116.18      6.16 o
 -10   6   9        2.08        3.25      0.96 o
  -9   6   9       18.78       18.32      1.19 o
  -8   6   9       20.78       25.99      2.12 o
  -7   6   9       22.28       24.82      1.36 o
  -6   6   9        0.19        1.01      1.23 o
  -5   6   9       66.91       60.98      3.54 o
  -4   6   9        3.39        4.41      1.77 o
  -3   6   9        8.44        6.84      1.92 o
  -2   6   9      537.83      584.14     14.40 o
  -1   6   9      217.41      238.12      3.88 o
   0   6   9      361.49      381.99      4.76 o
   1   6   9       86.42       75.62      2.70 o
   2   6   9       85.18      104.59      3.99 o
   3   6   9      181.48      169.92      2.99 o
   4   6   9      180.58      217.24      3.99 o
   5   6   9       85.95       79.08      2.75 o
   6   6   9      141.88      135.38      5.43 o
   7   6   9        0.64        0.99      1.71 o
   8   6   9       83.26       99.11      5.77 o
   9   6   9       16.14       18.49      1.64 o
 -10   7   9        0.00       -0.13      1.38 o
  -9   7   9        0.23       -0.26      1.29 o
  -8   7   9        5.22        7.24      1.27 o
  -7   7   9        7.65        8.88      1.21 o
  -6   7   9       80.55       82.11      2.12 o
  -5   7   9      103.22       97.45      3.85 o
  -4   7   9       74.80       69.37      4.08 o
  -3   7   9      128.28      115.53      3.02 o
  -2   7   9       11.96       13.80      2.62 o
  -1   7   9      186.30      201.92     11.02 o
   0   7   9      117.89      131.85      3.17 o
   1   7   9        6.53        3.86      1.72 o
   2   7   9        5.39        6.32      1.85 o
   3   7   9       76.10       63.86      2.65 o
   4   7   9      117.43       96.09      7.16 o
   5   7   9       14.64       13.75      1.90 o
   6   7   9       34.70       33.38      1.68 o
   7   7   9       14.04       13.96      2.65 o
   8   7   9       42.31       40.19      2.63 o
   9   7   9        9.30        6.44      1.09 o
 -10   8   9        7.19        7.12      1.00 o
  -9   8   9        1.68       -0.40      1.12 o
  -8   8   9        0.08        0.07      1.04 o
  -7   8   9       54.35       59.55      6.33 o
  -6   8   9       98.54       85.26      2.59 o
  -5   8   9        5.14        5.43      1.37 o
  -4   8   9       51.66       47.90      2.25 o
  -3   8   9      128.28      138.69      4.25 o
  -2   8   9      153.02      141.32      4.93 o
  -1   8   9       78.37       82.18      2.28 o
   0   8   9      157.39      164.73     11.68 o
   1   8   9       37.39       38.95      2.22 o
   2   8   9       64.34       58.91      2.49 o
   3   8   9      389.72      358.00      5.07 o
   4   8   9       56.25       60.09      2.62 o
   5   8   9      180.07      155.80      6.87 o
   6   8   9       64.94       69.71      4.08 o
   7   8   9       28.82       32.75      1.65 o
   8   8   9       84.11       89.38      2.69 o
  -9   9   9        0.68        0.42      1.27 o
  -8   9   9       14.25        9.48      1.64 o
  -7   9   9        0.14        0.59      1.04 o
  -6   9   9        4.85        4.93      1.28 o
  -5   9   9        0.24        1.14      1.30 o
  -4   9   9       21.91       26.32      2.01 o
  -3   9   9        0.01        1.37      1.71 o
  -2   9   9        4.56        4.47      1.39 o
  -1   9   9       66.76       72.70      2.83 o
   0   9   9       52.55       54.23      2.51 o
   1   9   9        3.32        8.41      1.70 o
   2   9   9       29.69       27.00      3.03 o
   3   9   9       38.60       47.10      4.55 o
   4   9   9       23.16       23.74      2.06 o
   5   9   9       56.27       67.31      2.47 o
   6   9   9        5.68        4.26      2.28 o
   7   9   9       45.08       56.90      1.61 o
  -8  10   9        2.45        0.61      1.39 o
  -7  10   9        3.55        2.77      0.84 o
  -6  10   9       11.72        9.29      1.39 o
  -5  10   9        5.05        5.84      1.21 o
  -4  10   9        3.86        4.13      1.62 o
  -3  10   9        5.86        5.70      1.66 o
  -2  10   9        2.36       -1.34      2.70 o
  -1  10   9        7.47        6.68      1.54 o
   0  10   9      179.78      197.99      3.46 o
   1  10   9        5.19        4.32      2.54 o
   2  10   9      130.98      149.18      9.05 o
   3  10   9        1.78        4.21      1.57 o
   4  10   9       61.24       79.34      4.16 o
   5  10   9       68.87       72.44      3.84 o
   6  10   9       49.56       61.20      1.82 o
   7  10   9       21.05       15.17      1.31 o
  -7  11   9        1.28        0.35      1.17 o
  -6  11   9        0.01        0.99      1.07 o
  -5  11   9        9.49       11.01      1.18 o
  -4  11   9        2.14        5.44      1.37 o
  -3  11   9       21.98       18.02      2.29 o
  -2  11   9        0.14        1.12      1.52 o
  -1  11   9        3.98        2.06      2.42 o
   0  11   9       29.75       27.24      3.00 o
   1  11   9        0.59        1.02      1.32 o
   2  11   9       40.16       38.71      3.27 o
   3  11   9        0.14        0.72      2.43 o
   4  11   9       43.94       48.22      4.57 o
   5  11   9        2.31       -0.91      1.19 o
   6  11   9       20.17       14.67      1.46 o
  -6  12   9        2.89        2.82      1.14 o
  -5  12   9       33.13       36.19      4.95 o
  -4  12   9       26.12       24.38      3.34 o
  -3  12   9        1.85        0.57      1.24 o
  -2  12   9      116.52      113.23      3.08 o
  -1  12   9      120.87      140.91      4.95 o
   0  12   9       38.37       38.44      2.77 o
   1  12   9       44.94       54.67      3.16 o
   2  12   9       12.84       13.92      2.30 o
   3  12   9        0.20        0.50      2.18 o
   4  12   9       29.00       34.65      2.47 o
   5  12   9        0.03        0.25      1.36 o
  -4  13   9        0.31        0.17      1.28 o
  -3  13   9        3.20        2.56      1.08 o
  -2  13   9        9.95        6.83      1.23 o
  -1  13   9       14.81       15.02      2.12 o
   0  13   9        0.01        1.51      2.00 o
   1  13   9        5.02        6.46      2.05 o
   2  13   9        3.45        3.55      1.80 o
   3  13   9       25.36       32.33      2.12 o
  -1  14   9        4.43        6.07      1.34 o
   0  14   9        0.02        0.40      1.28 o
 -11   0  10        1.73        2.07      1.08 o
 -10   0  10       11.66       16.14      1.82 o
  -9   0  10       90.75       89.37      3.34 o
  -8   0  10      161.45      173.38      8.29 o
  -7   0  10       10.59       10.45      2.16 o
  -6   0  10      211.69      197.75      5.95 o
  -5   0  10       10.38       10.68      1.99 o
  -4   0  10        7.38        6.62      1.96 o
  -3   0  10      554.16      595.43      9.00 o
  -2   0  10        0.73        1.31      1.46 o
  -1   0  10      932.66      971.69      7.23 o
   0   0  10      220.49      240.72      3.16 o
   1   0  10     1546.78     1518.53     33.15 o
   2   0  10        2.80        3.17      1.72 o
   3   0  10       30.06       21.84      2.01 o
   4   0  10      332.62      283.34      4.76 o
   5   0  10        9.18        7.96      2.48 o
   6   0  10      422.61      364.37     30.46 o
   7   0  10       21.47       12.47      2.26 o
   8   0  10      196.54      222.35      9.49 o
   9   0  10        1.15        0.81      1.85 o
 -11   1  10        0.08        0.35      0.70 o
 -10   1  10        0.32        0.73      0.86 o
  -9   1  10        7.98        6.06      1.11 o
  -8   1  10       27.29       24.83      1.37 o
  -7   1  10       12.72        9.90      1.27 o
  -6   1  10       20.77       23.92      1.27 o
  -5   1  10       40.03       44.88      1.71 o
  -4   1  10      159.47      172.09      3.46 o
  -3   1  10        2.49        2.55      1.15 o
  -2   1  10       26.68       25.72      1.29 o
  -1   1  10      243.73      268.09      2.64 o
   0   1  10      781.06      851.40     11.96 o
   1   1  10       31.13       32.30      1.55 o
   2   1  10        1.45        3.73      1.25 o
   3   1  10      101.39      104.79      2.32 o
   4   1  10        0.15        1.82      1.20 o
   5   1  10      208.20      202.57     12.10 o
   6   1  10        1.45        1.59      1.48 o
   7   1  10      108.24      103.64      3.80 o
   8   1  10       21.65       25.41      2.17 o
   9   1  10       59.97       67.15      2.48 o
 -11   2  10        0.11        1.77      1.03 o
 -10   2  10        0.13       -0.01      0.84 o
  -9   2  10       29.76       25.86      1.34 o
  -8   2  10       11.95       14.67      1.25 o
  -7   2  10        0.02        1.08      1.42 o
  -6   2  10       39.23       35.10      1.40 o
  -5   2  10        0.03        0.96      1.19 o
  -4   2  10       66.59       70.06      2.45 o
  -3   2  10      103.15      108.52      2.10 o
  -2   2  10       70.38       73.03      1.66 o
  -1   2  10      293.89      300.61      3.29 o
   0   2  10      143.20      151.22      3.33 o
   1   2  10        4.33        9.47      1.49 o
   2   2  10      815.43      757.23      8.76 o
   3   2  10      768.69      618.59      6.70 o
   4   2  10       15.76       14.40      1.63 o
   5   2  10      148.22      122.61      2.91 o
   6   2  10        1.09        1.11      1.43 o
   7   2  10        6.77        5.03      1.36 o
   8   2  10       39.13       44.89      1.64 o
   9   2  10       13.00       12.72      1.60 o
 -11   3  10        6.06        9.44      1.96 o
 -10   3  10        0.79        0.23      0.76 o
  -9   3  10        7.09       10.54      1.00 o
  -8   3  10       87.96       89.29      2.54 o
  -7   3  10       12.85       10.75      1.26 o
  -6   3  10      104.49      116.29      1.93 o
  -5   3  10        2.94        1.46      1.16 o
  -4   3  10       91.63       90.38      2.50 o
  -3   3  10      102.25      105.92      2.09 o
  -2   3  10      109.19      116.26      3.01 o
  -1   3  10      143.63      169.02      2.84 o
   0   3  10       34.05       35.67      1.78 o
   1   3  10        0.77        2.25      1.38 o
   2   3  10        8.20        8.92      1.53 o
   3   3  10       97.11      101.35      2.64 o
   4   3  10       19.45       15.42      1.70 o
   5   3  10      144.29      124.67      2.57 o
   6   3  10        7.78        4.73      1.48 o
   7   3  10      146.63      145.16      3.75 o
   8   3  10        0.00        0.86      1.18 o
   9   3  10       60.33       53.56      2.38 o
 -10   4  10       11.10        8.46      1.22 o
  -9   4  10        0.80        1.62      0.84 o
  -8   4  10        0.26        3.01      1.14 o
  -7   4  10       30.24       24.53      1.31 o
  -6   4  10        0.03       -0.20      1.02 o
  -5   4  10      100.45      105.94      2.65 o
  -4   4  10        0.91       -0.44      1.19 o
  -3   4  10       28.36       30.44      1.45 o
  -2   4  10        7.60        9.32      1.27 o
  -1   4  10      343.23      351.10      4.58 o
   0   4  10      191.51      205.81      4.64 o
   1   4  10      394.84      390.58      5.02 o
   2   4  10      638.88      635.30      6.56 o
   3   4  10      467.94      401.66      6.68 o
   4   4  10      132.33      135.05      3.07 o
   5   4  10       27.21       23.35      1.82 o
   6   4  10      514.11      466.49      5.55 o
   7   4  10       17.10       22.73      1.58 o
   8   4  10       15.56       16.20      1.79 o
   9   4  10       59.75       67.10      2.09 o
 -10   5  10        0.41        0.97      0.66 o
  -9   5  10        9.55        7.78      1.28 o
  -8   5  10       15.90       17.32      1.63 o
  -7   5  10        0.00        0.11      1.04 o
  -6   5  10        0.60       -0.33      1.05 o
  -5   5  10        0.04        0.44      1.10 o
  -4   5  10       41.43       37.65      1.50 o
  -3   5  10       46.00       51.22      1.62 o
  -2   5  10       19.63       18.42      1.34 o
  -1   5  10        1.07        3.38      1.27 o
   0   5  10        1.08        2.16      1.30 o
   1   5  10        6.60        6.16      1.48 o
   2   5  10       23.48       28.03      2.13 o
   3   5  10        9.76        5.89      1.93 o
   4   5  10      100.55       84.62      6.49 o
   5   5  10        1.01        1.03      1.93 o
   6   5  10       38.15       34.29      2.36 o
   7   5  10        4.88        6.81      1.73 o
   8   5  10        3.79        5.23      1.26 o
 -10   6  10        0.02        1.07      1.12 o
  -9   6  10       20.77       16.82      1.55 o
  -8   6  10       59.01       68.25      4.75 o
  -7   6  10        1.36        2.78      1.26 o
  -6   6  10       56.75       55.22      1.99 o
  -5   6  10        3.54        1.95      1.34 o
  -4   6  10       14.66       10.63      1.59 o
  -3   6  10       94.26       96.60      3.00 o
  -2   6  10      112.68      115.03      6.68 o
  -1   6  10       85.57       91.11      9.35 o
   0   6  10        7.75        8.50      1.87 o
   1   6  10      349.60      361.46      4.70 o
   2   6  10       30.98       33.26      2.34 o
   3   6  10      176.75      184.42      3.60 o
   4   6  10       28.83       26.22      2.26 o
   5   6  10       59.57       45.25      2.39 o
   6   6  10      138.99      146.83      3.32 o
   7   6  10       57.33       45.46      4.21 o
   8   6  10       80.90      101.12      2.78 o
  -9   7  10        0.15        0.28      1.05 o
  -8   7  10       11.48        8.96      1.30 o
  -7   7  10       48.98       38.73      2.00 o
  -6   7  10        0.56       -0.14      1.70 o
  -5   7  10        8.24       10.23      1.85 o
  -4   7  10      137.53      143.29      5.17 o
  -3   7  10       19.01       16.62      2.05 o
  -2   7  10       65.38       62.71      2.62 o
  -1   7  10      131.25      136.50      4.75 o
   0   7  10      196.12      211.92      3.85 o
   1   7  10       58.43       84.10      2.86 o
   2   7  10       15.02       11.13      1.97 o
   3   7  10       94.18      103.26      3.81 o
   4   7  10        3.67        5.66      3.12 o
   5   7  10      127.54      108.12      4.48 o
   6   7  10        9.85        6.29      2.52 o
   7   7  10      154.36      185.23      4.16 o
   8   7  10        2.25        2.90      1.25 o
  -9   8  10        9.44        8.27      1.30 o
  -8   8  10        0.60        2.41      1.36 o
  -7   8  10       17.97       16.99      1.58 o
  -6   8  10        4.45        2.99      1.55 o
  -5   8  10        4.56        7.13      2.11 o
  -4   8  10       28.40       24.84      1.98 o
  -3   8  10        1.06        0.60      1.70 o
  -2   8  10      153.58      150.35      5.05 o
  -1   8  10       19.77       19.00      2.06 o
   0   8  10       88.86       96.23      3.10 o
   1   8  10        0.88        0.90      1.70 o
   2   8  10       77.01       89.59      2.86 o
   3   8  10       62.56       63.90      2.53 o
   4   8  10       52.54       59.42      3.30 o
   5   8  10       50.65       54.85      4.91 o
   6   8  10       26.70       27.97      2.51 o
   7   8  10       61.98       80.49      2.69 o
  -8   9  10        0.40        0.50      1.40 o
  -7   9  10        6.81        6.30      1.15 o
  -6   9  10       39.16       30.89      2.29 o
  -5   9  10       56.30       45.13      2.65 o
  -4   9  10       12.91       14.95      1.68 o
  -3   9  10       17.06       14.86      1.71 o
  -2   9  10        6.77        6.44      1.85 o
  -1   9  10       26.18       28.38      2.04 o
   0   9  10       16.54       16.69      2.02 o
   1   9  10       31.21       34.42      3.27 o
   2   9  10       11.49       10.97      1.78 o
   3   9  10        0.05        0.63      1.62 o
   4   9  10       44.73       41.12      2.02 o
   5   9  10        3.02        1.59      1.33 o
   6   9  10       27.83       29.20      2.12 o
  -7  10  10       22.50       18.49      1.51 o
  -6  10  10       19.21       13.99      1.19 o
  -5  10  10        0.23       -0.68      1.28 o
  -4  10  10        0.51       -0.53      1.39 o
  -3  10  10        0.55        0.50      2.24 o
  -2  10  10        3.48        3.30      1.47 o
  -1  10  10       38.83       40.44      2.03 o
   0  10  10        1.21        0.51      1.55 o
   1  10  10        4.42        6.76      1.76 o
   2  10  10       30.07       25.47      1.95 o
   3  10  10       28.49       20.42      1.66 o
   4  10  10       18.94       25.42      1.65 o
   5  10  10        0.37        0.13      1.09 o
  -6  11  10       10.60        9.34      1.43 o
  -5  11  10        7.86        4.85      1.46 o
  -4  11  10        4.29        3.65      1.20 o
  -3  11  10        2.70        4.45      1.46 o
  -2  11  10       31.31       35.18      2.71 o
  -1  11  10        1.09        1.70      2.23 o
   0  11  10        7.44        7.23      1.48 o
   1  11  10        6.87        8.66      1.49 o
   2  11  10       15.71       16.28      1.57 o
   3  11  10      118.81      145.98      2.60 o
   4  11  10       65.66       94.09      7.56 o
  -5  12  10        0.78        1.62      1.09 o
  -4  12  10        0.24       -1.22      1.44 o
  -3  12  10       19.22       15.91      1.86 o
  -2  12  10        0.30        0.85      1.75 o
  -1  12  10       35.10       31.05      2.57 o
   0  12  10       38.76       48.59      2.71 o
   1  12  10        8.72       11.17      2.08 o
   2  12  10        2.04        4.46      1.82 o
   3  12  10       41.67       55.45      2.24 o
  -2  13  10        0.18       -0.53      1.30 o
  -1  13  10        4.93        3.93      1.49 o
   0  13  10        1.64        1.37      1.43 o
   1  13  10        0.45        0.49      1.29 o
 -10   1  11        1.66        2.38      1.09 o
  -9   1  11        0.90        1.32      1.17 o
  -8   1  11        0.04        0.33      1.16 o
  -7   1  11       18.09       12.93      1.49 o
  -6   1  11       29.27       33.46      1.75 o
  -5   1  11       30.12       33.93      1.55 o
  -4   1  11        9.96       13.80      1.37 o
  -3   1  11       18.31       22.14      1.47 o
  -2   1  11       36.79       38.98      1.72 o
  -1   1  11       56.32       69.30      1.96 o
   0   1  11      154.17      145.85      3.68 o
   1   1  11       15.64       11.78      1.67 o
   2   1  11        1.25        3.86      1.46 o
   3   1  11       62.53       64.73      2.32 o
   4   1  11        0.63        6.63      1.79 o
   5   1  11      191.54      163.51      3.96 o
   6   1  11        5.98        8.85      1.49 o
   7   1  11       51.11       49.51      2.38 o
   8   1  11        4.81        2.57      1.32 o
 -10   2  11       10.39        8.20      0.82 o
  -9   2  11        5.69        7.56      0.91 o
  -8   2  11       41.79       44.82      1.46 o
  -7   2  11       16.93       15.69      1.49 o
  -6   2  11       39.33       43.35      1.57 o
  -5   2  11       90.70       88.73      2.28 o
  -4   2  11        1.25        2.58      1.33 o
  -3   2  11      345.42      364.98      6.49 o
  -2   2  11        4.62        4.75      1.31 o
  -1   2  11      131.98      127.01      2.66 o
   0   2  11       75.55       76.77      2.30 o
   1   2  11      311.60      285.68      4.97 o
   2   2  11      204.62      206.50      7.33 o
   3   2  11       84.35       61.02      2.22 o
   4   2  11      248.65      212.26      3.51 o
   5   2  11       12.29        5.96      1.56 o
   6   2  11      214.24      188.95      3.83 o
   7   2  11        6.94       12.16      1.83 o
   8   2  11      110.25      121.26      2.19 o
 -10   3  11        0.18        0.73      0.94 o
  -9   3  11        0.21        0.90      0.78 o
  -8   3  11        2.04        2.10      0.96 o
  -7   3  11       12.32       14.23      1.40 o
  -6   3  11        7.57        6.65      1.20 o
  -5   3  11        8.11        5.46      1.26 o
  -4   3  11       30.17       33.27      1.80 o
  -3   3  11      151.85      157.14      2.77 o
  -2   3  11      256.09      240.67      4.60 o
  -1   3  11       21.43       26.24      1.93 o
   0   3  11       15.40       12.13      1.72 o
   1   3  11       19.65       25.84      2.09 o
   2   3  11       56.04       55.09      2.89 o
   3   3  11      158.54      158.20      3.07 o
   4   3  11       15.42       13.36      1.67 o
   5   3  11        0.77        0.03      1.47 o
   6   3  11       79.31       82.09      3.67 o
   7   3  11       88.17       98.69      2.50 o
   8   3  11        1.72        1.69      1.63 o
  -9   4  11        2.47        1.54      0.63 o
  -8   4  11        1.86        1.32      0.85 o
  -7   4  11       14.03       11.63      1.28 o
  -6   4  11       10.97        9.69      1.19 o
  -5   4  11       12.43       14.32      1.34 o
  -4   4  11       13.87       13.96      1.36 o
  -3   4  11      146.93      157.08      2.37 o
  -2   4  11       13.26       11.80      1.55 o
  -1   4  11      174.17      176.13      3.60 o
   0   4  11       23.82       28.57      1.88 o
   1   4  11       82.30       78.17      2.32 o
   2   4  11       99.54       97.35      2.50 o
   3   4  11      130.12      109.71      2.65 o
   4   4  11       51.64       48.83      2.04 o
   5   4  11       47.23       42.91      2.98 o
   6   4  11      122.48      122.77      3.44 o
   7   4  11       56.79       59.05      3.69 o
   8   4  11       33.44       34.49      1.81 o
  -9   5  11        2.51        2.02      0.83 o
  -8   5  11        0.24        1.99      1.16 o
  -7   5  11        6.41        4.45      0.92 o
  -6   5  11        7.85        5.51      1.08 o
  -5   5  11       28.70       27.37      1.36 o
  -4   5  11       46.01       49.18      1.58 o
  -3   5  11        4.45        2.29      1.17 o
  -2   5  11       80.25       83.16      1.92 o
  -1   5  11       34.33       43.40      1.59 o
   0   5  11      213.02      220.14      3.77 o
   1   5  11        1.67        4.70      1.43 o
   2   5  11       39.38       35.21      1.80 o
   3   5  11      244.81      260.32      7.79 o
   4   5  11        5.33        1.99      1.79 o
   5   5  11       92.39       81.54      2.77 o
   6   5  11        2.22        3.78      1.71 o
   7   5  11       12.60       11.72      1.35 o
  -9   6  11        0.17        0.06      1.19 o
  -8   6  11       18.67       16.03      1.39 o
  -7   6  11       66.11       63.43      2.12 o
  -6   6  11       11.24        8.29      1.33 o
  -5   6  11        6.22        3.63      1.32 o
  -4   6  11       95.02       86.20      2.72 o
  -3   6  11        1.94        3.06      1.96 o
  -2   6  11      168.14      189.37      3.74 o
  -1   6  11       10.01       10.34      1.45 o
   0   6  11       19.46       20.81      1.59 o
   1   6  11        1.40        3.04      1.42 o
   2   6  11       54.58       66.07      2.53 o
   3   6  11        1.79        3.83      1.74 o
   4   6  11       77.58       81.27      2.69 o
   5   6  11        2.50        1.93      1.59 o
   6   6  11       40.97       52.56      1.90 o
   7   6  11        0.18       -0.13      1.55 o
  -8   7  11        7.65       10.29      1.14 o
  -7   7  11        1.84        0.51      1.25 o
  -6   7  11        1.58       -0.34      1.54 o
  -5   7  11        7.03        7.25      1.62 o
  -4   7  11       49.54       45.97      2.24 o
  -3   7  11       38.29       33.67      2.25 o
  -2   7  11        0.03        0.42      1.78 o
  -1   7  11        9.10        9.69      2.17 o
   0   7  11        9.43        8.49      1.97 o
   1   7  11        3.94        8.26      2.44 o
   2   7  11       52.00       42.12      2.25 o
   3   7  11       23.50       25.55      3.03 o
   4   7  11       44.84       37.32      3.10 o
   5   7  11       34.88       36.99      2.86 o
   6   7  11      107.70      125.28      3.55 o
  -8   8  11       20.42       16.77      1.43 o
  -7   8  11        0.03        1.06      1.00 o
  -6   8  11        0.11       -0.22      1.33 o
  -5   8  11       16.63       14.46      1.72 o
  -4   8  11        0.07        0.46      1.54 o
  -3   8  11       52.82       57.07      3.15 o
  -2   8  11       38.23       31.68      2.16 o
  -1   8  11        0.46       -0.15      1.81 o
   0   8  11       20.18       21.20      3.47 o
   1   8  11       90.76       89.85      4.42 o
   2   8  11       79.29       98.95      3.79 o
   3   8  11       76.84       71.52      4.52 o
   4   8  11       66.19       75.87      3.37 o
   5   8  11        6.26        6.36      1.92 o
   6   8  11       88.24      110.50      2.85 o
  -7   9  11        2.60        3.12      1.00 o
  -6   9  11        0.05        1.00      1.04 o
  -5   9  11        1.85       -0.65      1.29 o
  -4   9  11       23.34       28.44      1.61 o
  -3   9  11        8.62       11.05      1.56 o
  -2   9  11       51.89       57.41      2.16 o
  -1   9  11       26.65       30.46      1.96 o
   0   9  11       39.18       37.06      2.06 o
   1   9  11       30.15       37.85      2.12 o
   2   9  11       11.36       10.39      1.72 o
   3   9  11       51.51       71.28      5.22 o
   4   9  11        3.97        2.68      1.85 o
   5   9  11       23.92       24.64      2.06 o
  -6  10  11        0.48        0.61      1.15 o
  -5  10  11        0.79       -0.27      1.00 o
  -4  10  11       14.90       12.51      2.02 o
  -3  10  11       20.42       24.85      2.47 o
  -2  10  11        1.03        1.25      1.32 o
  -1  10  11       54.33       58.94      2.01 o
   0  10  11       53.20       62.31      3.80 o
   1  10  11        2.44        3.54      1.49 o
   2  10  11        3.50        7.38      1.74 o
   3  10  11       48.36       62.36      4.10 o
   4  10  11        5.74        7.15      1.65 o
  -5  11  11        3.16        2.29      1.04 o
  -4  11  11        6.19        2.39      1.52 o
  -3  11  11       36.71       32.54      2.38 o
  -2  11  11        0.15        1.13      1.83 o
  -1  11  11        0.39        0.10      1.92 o
   0  11  11        1.14        0.06      1.90 o
   1  11  11       15.25       18.41      1.72 o
   2  11  11       35.13       39.63      2.15 o
  -2  12  11        7.71        6.33      1.41 o
  -1  12  11        0.16        1.39      1.35 o
   0  12  11        7.37        9.94      1.51 o
  -9   0  12       12.22       16.64      1.45 o
  -8   0  12        4.18        3.00      1.66 o
  -7   0  12       22.25       22.54      2.61 o
  -6   0  12       10.86       10.63      1.60 o
  -5   0  12       23.26       21.97      2.84 o
  -4   0  12       80.55       76.42      3.54 o
  -3   0  12      289.26      294.47      9.49 o
  -2   0  12       94.69      110.39      3.03 o
  -1   0  12       46.65       39.44      2.40 o
   0   0  12        5.09        7.85      2.01 o
   1   0  12      197.36      216.32     15.24 o
   2   0  12      378.68      349.28      7.40 o
   3   0  12       33.12       41.72      3.44 o
   4   0  12      174.66      158.50      5.31 o
   5   0  12        0.88        1.17      2.50 o
   6   0  12       50.71       46.93      3.24 o
   7   0  12        4.28       10.03      1.87 o
  -9   1  12        1.47        2.19      0.85 o
  -8   1  12        0.89        0.74      1.19 o
  -7   1  12       14.24       16.25      1.59 o
  -6   1  12       34.68       33.48      1.58 o
  -5   1  12        4.18        1.81      1.21 o
  -4   1  12        0.41        1.72      1.39 o
  -3   1  12       72.76       80.20      1.96 o
  -2   1  12      424.40      420.12      4.24 o
  -1   1  12       89.28       82.71      2.14 o
   0   1  12       25.31       22.79      1.87 o
   1   1  12       60.33       65.29      2.70 o
   2   1  12       15.34       11.75      1.96 o
   3   1  12       76.61       78.18      2.75 o
   4   1  12       24.03       16.79      2.18 o
   5   1  12       52.57       49.89      2.43 o
   6   1  12       36.19       44.92      2.22 o
   7   1  12       78.56       87.83      2.51 o
  -9   2  12        0.00       -0.73      0.74 o
  -8   2  12        0.38        0.57      1.07 o
  -7   2  12        2.92        2.01      1.12 o
  -6   2  12        3.38        1.03      1.24 o
  -5   2  12       35.27       39.21      1.57 o
  -4   2  12        0.00        1.83      1.48 o
  -3   2  12       95.60      103.91      2.14 o
  -2   2  12        0.02        3.19      1.60 o
  -1   2  12        2.50        1.49      1.52 o
   0   2  12      281.84      261.51      4.77 o
   1   2  12       68.93       61.96      2.26 o
   2   2  12       95.39       98.92      2.54 o
   3   2  12       56.21       51.88      2.08 o
   4   2  12        0.13        0.86      1.53 o
   5   2  12        3.72        4.20      1.41 o
   6   2  12        1.18        1.54      2.52 o
   7   2  12        2.05        1.89      1.02 o
  -9   3  12        4.42        4.03      1.07 o
  -8   3  12        1.59        3.00      0.83 o
  -7   3  12        0.01       -0.26      0.89 o
  -6   3  12        0.21        0.61      1.18 o
  -5   3  12        0.92        0.97      1.18 o
  -4   3  12        9.12        8.37      1.46 o
  -3   3  12        6.53        5.78      1.46 o
  -2   3  12        0.28        1.14      1.40 o
  -1   3  12        1.70       -0.37      1.44 o
   0   3  12      148.99      135.17      2.70 o
   1   3  12       59.73       47.73      2.09 o
   2   3  12        0.15        0.56      1.56 o
   3   3  12       84.15       84.19      3.20 o
   4   3  12       28.81       16.29      1.98 o
   5   3  12       66.52       71.14      2.44 o
   6   3  12        1.32        1.09      1.05 o
   7   3  12       42.38       38.71      1.96 o
  -8   4  12        0.71        0.50      0.62 o
  -7   4  12       26.56       29.66      1.20 o
  -6   4  12        0.50        0.85      1.12 o
  -5   4  12       16.39       19.25      1.11 o
  -4   4  12        3.67        7.23      1.35 o
  -3   4  12       76.14       72.35      2.72 o
  -2   4  12        0.56        0.36      1.34 o
  -1   4  12       27.49       30.02      1.79 o
   0   4  12      453.24      472.06      4.38 o
   1   4  12       32.40       24.57      1.82 o
   2   4  12       94.95       97.35      2.38 o
   3   4  12       11.20        8.14      2.04 o
   4   4  12      139.79      134.29      2.81 o
   5   4  12        6.36       11.09      2.43 o
   6   4  12       23.94       29.10      1.52 o
  -8   5  12        2.06        2.56      1.27 o
  -7   5  12        0.46       -0.14      1.07 o
  -6   5  12        0.04       -0.73      0.87 o
  -5   5  12       19.80       20.99      1.07 o
  -4   5  12       60.53       59.55      1.55 o
  -3   5  12        2.50        4.26      1.35 o
  -2   5  12        8.48       10.60      1.39 o
  -1   5  12       10.67       15.66      1.52 o
   0   5  12        1.43        1.84      1.35 o
   1   5  12        2.11        4.78      1.39 o
   2   5  12       53.50       50.33      1.89 o
   3   5  12        4.58        2.30      2.43 o
   4   5  12       35.58       37.16      2.18 o
   5   5  12        0.12        0.94      1.96 o
   6   5  12       53.91       67.81      4.01 o
  -7   6  12        0.02        0.58      1.57 o
  -6   6  12        2.93        2.87      1.31 o
  -5   6  12       29.43       29.14      1.25 o
  -4   6  12        8.04       10.38      1.31 o
  -3   6  12       79.93       82.03      4.44 o
  -2   6  12        4.31        4.35      1.81 o
  -1   6  12       29.81       31.80      3.55 o
   0   6  12       14.11       17.09      1.85 o
   1   6  12       30.34       29.00      1.98 o
   2   6  12       16.30       17.47      1.79 o
   3   6  12       14.93       12.17      2.03 o
   4   6  12       47.73       50.24      2.66 o
   5   6  12        0.40        2.56      1.31 o
   6   6  12       77.49       91.67      2.32 o
  -7   7  12        5.56        5.18      1.36 o
  -6   7  12       10.50        8.22      1.23 o
  -5   7  12        0.03       -0.67      1.38 o
  -4   7  12        5.52        4.34      1.49 o
  -3   7  12        1.59        3.87      1.62 o
  -2   7  12       46.30       53.11      2.33 o
  -1   7  12       17.89       27.94      3.71 o
   0   7  12       21.63       16.45      1.87 o
   1   7  12       56.70       73.79      3.88 o
   2   7  12        0.47        0.26      2.62 o
   3   7  12       50.69       47.18      3.28 o
   4   7  12        0.08        0.75      2.19 o
   5   7  12       64.25       89.63      2.86 o
  -6   8  12        9.32        6.68      1.47 o
  -5   8  12        9.07        7.24      1.25 o
  -4   8  12        6.66        5.34      1.14 o
  -3   8  12        1.09        1.35      1.64 o
  -2   8  12        6.44        5.58      1.54 o
  -1   8  12        1.26        2.26      1.59 o
   0   8  12        0.18        0.29      1.56 o
   1   8  12       28.49       27.62      1.89 o
   2   8  12        6.94        7.75      2.54 o
   3   8  12        6.43        7.13      2.39 o
   4   8  12       14.00       19.38      2.26 o
  -5   9  12        5.78        3.99      0.96 o
  -4   9  12        0.24       -0.42      1.14 o
  -3   9  12       11.81       13.58      1.30 o
  -2   9  12        2.29        2.24      1.35 o
  -1   9  12       11.68       10.81      1.48 o
   0   9  12       10.19        9.94      1.52 o
   1   9  12        0.42        0.63      1.47 o
   2   9  12       17.03       16.29      2.15 o
   3   9  12        2.09        3.84      1.71 o
  -4  10  12        0.89        0.74      1.16 o
  -3  10  12        0.92        0.06      0.96 o
  -2  10  12        2.50        3.22      1.60 o
  -1  10  12        7.85        8.73      1.12 o
   0  10  12        1.59        0.80      1.12 o
   1  10  12       13.75       10.94      1.63 o
  -8   1  13        0.03        0.43      0.75 o
  -7   1  13        2.86        2.83      1.18 o
  -6   1  13        5.94        7.99      1.33 o
  -5   1  13        1.34        3.59      1.20 o
  -4   1  13        7.07        7.27      1.17 o
  -3   1  13        0.02        0.87      1.42 o
  -2   1  13       11.70       10.29      1.29 o
  -1   1  13        0.12       -0.73      1.40 o
   0   1  13       26.65       25.31      1.79 o
   1   1  13        1.54        4.54      1.50 o
   2   1  13       43.45       35.98      1.80 o
   3   1  13       17.89       13.64      1.93 o
   4   1  13        1.67        4.59      1.66 o
   5   1  13       86.35       96.34      2.32 o
   6   1  13        2.60        2.75      0.94 o
  -8   2  13        0.37        0.95      0.66 o
  -7   2  13       10.11       12.93      1.19 o
  -6   2  13        4.71        4.66      1.34 o
  -5   2  13       81.07       85.75      2.16 o
  -4   2  13        2.61        2.02      1.12 o
  -3   2  13       38.50       38.14      1.76 o
  -2   2  13        0.33       -0.22      1.42 o
  -1   2  13        3.47        5.18      1.82 o
   0   2  13      263.86      277.46      3.41 o
   1   2  13        1.40        1.57      1.45 o
   2   2  13      107.85      101.95      2.88 o
   3   2  13        8.50       12.83      1.42 o
   4   2  13      117.46      101.31      2.58 o
   5   2  13        9.22       12.12      1.40 o
   6   2  13       19.14       17.43      1.53 o
  -7   3  13        1.30        1.73      0.73 o
  -6   3  13        0.35       -0.52      0.94 o
  -5   3  13       24.06       22.88      1.30 o
  -4   3  13       10.78       10.08      1.16 o
  -3   3  13       25.64       26.63      1.56 o
  -2   3  13        4.10        3.49      1.36 o
  -1   3  13        0.80        0.76      1.40 o
   0   3  13       19.68       18.10      1.56 o
   1   3  13       10.76       12.70      1.58 o
   2   3  13        7.54       11.41      1.48 o
   3   3  13        2.95        3.50      1.29 o
   4   3  13       36.39       39.28      1.81 o
   5   3  13        4.08        4.56      1.08 o
  -7   4  13        0.65        0.57      1.07 o
  -6   4  13        5.60        5.52      1.23 o
  -5   4  13        0.36        0.19      1.02 o
  -4   4  13       40.38       42.55      1.55 o
  -3   4  13       45.85       48.29      1.71 o
  -2   4  13        0.40       -0.01      1.26 o
  -1   4  13        1.25        1.57      1.30 o
   0   4  13       26.26       28.80      1.59 o
   1   4  13        1.40        1.25      1.27 o
   2   4  13       19.48       22.49      1.80 o
   3   4  13       11.30        9.60      1.27 o
   4   4  13        0.37        0.01      1.01 o
   5   4  13        1.95        0.95      1.38 o
  -7   5  13        0.18        1.19      1.05 o
  -6   5  13       31.74       24.44      1.72 o
  -5   5  13       21.36       17.85      1.38 o
  -4   5  13        2.36        1.42      0.92 o
  -3   5  13       17.27       22.36      1.30 o
  -2   5  13       42.10       39.22      1.48 o
  -1   5  13        1.98        3.06      1.16 o
   0   5  13        3.88        2.82      1.20 o
   1   5  13       26.65       40.20      1.52 o
   2   5  13        0.42        1.57      1.52 o
   3   5  13       91.43       94.90      2.34 o
   4   5  13       13.10        8.98      2.01 o
  -6   6  13        0.39       -0.55      1.34 o
  -5   6  13        1.79        0.74      1.80 o
  -4   6  13       31.09       32.85      1.80 o
  -3   6  13       23.59       21.26      2.75 o
  -2   6  13       19.91       14.94      2.56 o
  -1   6  13        1.99        1.84      2.56 o
   0   6  13       22.08       21.96      2.93 o
   1   6  13        1.66        1.03      1.50 o
   2   6  13       48.03       56.81      3.23 o
   3   6  13        0.08        0.61      2.13 o
   4   6  13       55.85       62.28      2.39 o
  -5   7  13        2.60        2.95      1.52 o
  -4   7  13        0.64       -0.18      1.77 o
  -3   7  13        0.31       -0.63      1.91 o
  -2   7  13        8.89       10.49      2.40 o
  -1   7  13        0.99        1.57      2.36 o
   0   7  13       51.68       55.08      3.06 o
   1   7  13        4.75        5.79      2.30 o
   2   7  13       22.40       27.88      2.49 o
   3   7  13        2.87        3.11      1.90 o
  -4   8  13        7.87        6.57      1.47 o
  -3   8  13        2.15        3.30      1.15 o
  -2   8  13        5.41        5.12      1.78 o
  -1   8  13       11.53        7.65      1.97 o
   0   8  13       11.17       11.91      2.12 o
   1   8  13        5.29        3.00      1.97 o
   2   8  13       20.87       28.84      2.12 o
  -2   9  13        2.78        2.63      1.40 o
  -6   0  14       10.68        5.38      1.50 o
  -5   0  14       29.27       27.59      2.09 o
  -4   0  14        3.54        6.08      1.92 o
  -3   0  14        0.05        0.12      1.96 o
  -2   0  14       31.80       23.51      2.57 o
  -1   0  14       47.53       53.11      2.07 o
   0   0  14        0.16       -0.75      2.08 o
   1   0  14       29.61       39.68      2.81 o
   2   0  14       43.78       52.34      2.87 o
   3   0  14        3.21        7.25      1.88 o
   4   0  14       39.57       36.50      2.05 o
  -6   1  14        1.38        1.91      1.00 o
  -5   1  14       19.11       26.09      1.70 o
  -4   1  14       63.04       63.19      1.93 o
  -3   1  14        0.25        0.65      1.36 o
  -2   1  14        1.62        2.51      1.27 o
  -1   1  14      109.30      117.37      2.18 o
   0   1  14       11.51       10.43      1.33 o
   1   1  14       40.40       47.08      1.65 o
   2   1  14        3.25        2.16      1.43 o
   3   1  14        9.66        8.41      1.42 o
   4   1  14       25.94       36.87      1.41 o
  -6   2  14        2.07        1.64      0.85 o
  -5   2  14        0.32        0.34      1.18 o
  -4   2  14        3.83        4.60      1.30 o
  -3   2  14        0.56        0.47      0.97 o
  -2   2  14       31.97       32.04      1.52 o
  -1   2  14        7.90       10.20      1.37 o
   0   2  14       38.66       45.88      1.64 o
   1   2  14       10.60       12.63      1.27 o
   2   2  14        1.62        2.56      1.09 o
   3   2  14        9.41       10.35      1.26 o
   4   2  14        5.18        8.69      1.54 o
  -6   3  14       22.02       18.52      1.27 o
  -5   3  14       23.20       18.00      1.06 o
  -4   3  14       11.59       10.13      0.99 o
  -3   3  14       49.31       60.82      1.34 o
  -2   3  14       50.40       37.92      1.48 o
  -1   3  14        0.12        1.52      1.15 o
   0   3  14        1.79        2.36      1.15 o
   1   3  14       16.63       18.96      1.29 o
   2   3  14        0.47        0.87      1.34 o
   3   3  14       28.32       28.24      1.25 o
  -5   4  14       13.91       14.15      2.62 o
  -4   4  14       13.47        9.86      0.94 o
  -3   4  14        7.86        7.05      0.86 o
  -2   4  14        6.62        7.37      1.08 o
  -1   4  14        4.69        4.60      1.09 o
   0   4  14       67.04       70.64      2.15 o
   1   4  14       28.64       20.73      1.16 o
   2   4  14        9.80       11.65      1.32 o
   3   4  14        2.04        2.84      1.35 o
  -4   5  14        2.02        2.24      1.55 o
  -3   5  14       10.82       10.04      1.39 o
  -2   5  14        0.25       -0.09      1.26 o
  -1   5  14        0.07       -0.63      1.29 o
   0   5  14       30.72       33.06      1.54 o
   1   5  14        1.60        1.71      1.23 o
   2   5  14        1.78        1.10      1.73 o
  -4   6  14        6.16        4.26      1.24 o
  -3   6  14        5.00        4.71      1.58 o
  -2   6  14        1.70        1.65      1.78 o
  -1   6  14        0.86        0.76      1.91 o
   0   6  14        5.68        8.30      2.00 o
   1   6  14       11.89        9.85      1.99 o
  -2   7  14        2.79        1.72      0.95 o
  -1   7  14       33.69       34.24      2.02 o
   0   7  14        0.23       -0.86      1.41 o
  -4   1  15        1.00       -0.50      0.80 o
  -3   1  15        4.12        5.94      1.18 o
  -2   1  15        6.77        5.84      1.08 o
  -1   1  15        6.62        8.40      1.13 o
   0   1  15       18.40       13.41      1.36 o
   1   1  15        5.04        3.49      0.98 o
  -3   2  15        3.81        3.45      0.83 o
  -2   2  15       23.77       24.66      1.17 o
  -1   2  15        3.16        5.67      1.03 o
   0   2  15        5.17        5.53      1.00 o
   1   2  15       22.91       30.22      1.68 o
 
